# Supplementary material for: 2,6-Bis(trifluoro­meth­yl)benzoic acid
Source: Acta Crystallogr Sect E Struct Rep Online. 2009 May 7;65(Pt 6):o1217. doi: 10.1107/S1600536809016468 (PMC2969748; doi:10.1107/S1600536809016468)
Supplement: Supplementary file 1 [file e-65-o1217-sup1.cif]

##############################################################################
###                                                                        ###
###        Electronic paper (Acta Crystallographica Section E)             ###
###                                                                        ###
##############################################################################
#                                                                            #
# This CIF contains the data in a paper accepted for publication in Acta     #
# Crystallographica Section E. It conforms to the requirements of Notes      #
# for Authors for Section E, and has been peer reviewed under the auspices   #
# of the IUCr Commission on Journals.                                        #
#                                                                            #
# Full details of the Crystallographic Information File format               #
# are given in the paper "The Crystallographic Information File (CIF):       #
# a New Standard Archive File for Crystallography" by S. R. Hall, F. H.      #
# Allen and I. D. Brown [Acta Cryst. (1991), A47, 655-685].                  #
#                                                                            #
# The current version of the core CIF dictionary is obtainable from          #
# ftp://ftp.iucr.org/pub/cif_core.dic. The current version number is 2.4.    #
#                                                                            #
# Software is freely available for graphical display of the structure(s) in  #
# this CIF.  For information consult the CIF home page http://www.iucr.org/  #
# cif/home.html                                                              #
#                                                                            #
# This file may be used for bona fide research purposes within the           #
# scientific community so long as proper attribution is given to the journal # 
# article from which it was obtained.                                        #
#                                                                            #
##############################################################################
                                             
data_I
_audit_creation_method     SHELXL-97
_chemical_name_systematic
;
2,6-Bis(trifluoromethyl)benzoic acid
;
_chemical_name_common     '2,6-bis(trifluoromethyl)benzoic acid'
_chemical_formula_moiety     'C9 H4 F6 O2'
_chemical_formula_sum     'C9 H4 F6 O2'
_chemical_formula_iupac     'C9 H4 F6 O2'
_chemical_formula_weight     258.12
_chemical_melting_point     ?
_symmetry_cell_setting     monoclinic
_symmetry_space_group_name_H-M     'P 21/c'
_symmetry_space_group_name_Hall     '-P 2ybc'
loop_
    _symmetry_equiv_pos_as_xyz
    'x, y, z'
    '-x, y+1/2, -z+1/2'
    '-x, -y, -z'
    'x, -y-1/2, z-1/2'
_cell_length_a     10.873(2)
_cell_length_b     15.755(3)
_cell_length_c     11.561(2)
_cell_angle_alpha     90.00
_cell_angle_beta     94.961(2)
_cell_angle_gamma     90.00
_cell_volume     1973.0(6)
_cell_formula_units_Z     8
_cell_measurement_reflns_used     6970
_cell_measurement_theta_min     2.28
_cell_measurement_theta_max     28.03
_cell_measurement_temperature     296(2)
_exptl_crystal_description     block
_exptl_crystal_colour     colorless
_exptl_crystal_size_max     0.394
_exptl_crystal_size_mid     0.312
_exptl_crystal_size_min     0.257
_exptl_crystal_density_diffrn     1.738
_exptl_crystal_density_meas     ?
_exptl_crystal_density_method     'not measured'
_exptl_crystal_F_000     1024
_exptl_absorpt_coefficient_mu     0.195
_exptl_absorpt_correction_type     multi-scan
_exptl_absorpt_process_details     '(SADABS; Bruker, 2008)'
_exptl_absorpt_correction_T_min     0.834
_exptl_absorpt_correction_T_max     0.951
_exptl_special_details
;
;
_diffrn_ambient_temperature     296(2)
_diffrn_radiation_type     MoK\a
_diffrn_radiation_wavelength     0.71073
_diffrn_radiation_source     'fine-focus sealed tube'
_diffrn_radiation_monochromator     graphite
_diffrn_measurement_device_type     'Bruker APEXII CCD'
_diffrn_measurement_method     '\f and \w'
_diffrn_reflns_number     12904
_diffrn_reflns_av_R_equivalents     0.0211
_diffrn_reflns_av_sigmaI/netI     0.0174
_diffrn_reflns_theta_min     2.19
_diffrn_reflns_theta_max     25.00
_diffrn_reflns_theta_full     25.00
_diffrn_measured_fraction_theta_max     0.991
_diffrn_measured_fraction_theta_full     0.991
_diffrn_reflns_limit_h_min     -12
_diffrn_reflns_limit_h_max     12
_diffrn_reflns_limit_k_min     -18
_diffrn_reflns_limit_k_max     18
_diffrn_reflns_limit_l_min     -13
_diffrn_reflns_limit_l_max     11
_diffrn_standards_number     0
_diffrn_standards_interval_count     .
_diffrn_standards_interval_time     .
_diffrn_standards_decay_%     ?
_refine_special_details
;
Refinement of <i>F</i>^2^ against ALL reflections. The weighted <i>R</i>-factor
<i>wR</i> and goodness of fit <i>S</i> are based on <i>F</i>^2^, conventional
<i>R</i>-factors <i>R</i> are based on <i>F</i>, with <i>F</i> set to zero for
negative <i>F</i>^2^. The threshold expression of <i>F</i>^2^ >
\s(<i>F</i>^2^) is used only for calculating <i>R</i>-factors(gt) <i>etc</i>.
and is not relevant to the choice of reflections for refinement.
<i>R</i>-factors based on <i>F</i>^2^ are statistically about twice as large
as those based on <i>F</i>, and <i>R</i>- factors based on ALL data will be
even larger.
;
_reflns_number_total     3438
_reflns_number_gt     2889
_reflns_threshold_expression     I>2\s(I)
_refine_ls_structure_factor_coef     Fsqd
_refine_ls_matrix_type     full
_refine_ls_R_factor_all     0.0456
_refine_ls_R_factor_gt     0.0386
_refine_ls_wR_factor_gt     0.1041
_refine_ls_wR_factor_ref     0.1120
_refine_ls_goodness_of_fit_ref     1.024
_refine_ls_restrained_S_all     1.024
_refine_ls_number_reflns     3438
_refine_ls_number_parameters     331
_refine_ls_number_restraints     0
_refine_ls_hydrogen_treatment     constr
_refine_ls_weighting_scheme     calc
_refine_ls_weighting_details
          'calc w=1/[\s^2^(Fo^2^)+(0.058P)^2^+0.5224P] where P=(Fo^2^+2Fc^2^)/3'
_atom_sites_solution_hydrogens     geom
_atom_sites_solution_primary     direct
_atom_sites_solution_secondary     difmap
_refine_ls_shift/su_max     0.000
_refine_ls_shift/su_mean     0.000
_refine_diff_density_max     0.208
_refine_diff_density_min     -0.226
_refine_ls_extinction_method     none
_refine_ls_extinction_coef     ?
loop_
    _atom_type_symbol
    _atom_type_description
    _atom_type_scat_dispersion_real
    _atom_type_scat_dispersion_imag
    _atom_type_scat_source
    'C' 'C' 0.0033 0.0016
                         'International Tables Vol C Tables 4.2.6.8 and 6.1.1.4'
    'H' 'H' 0.0000 0.0000
                         'International Tables Vol C Tables 4.2.6.8 and 6.1.1.4'
    'O' 'O' 0.0106 0.0060
                         'International Tables Vol C Tables 4.2.6.8 and 6.1.1.4'
    'F' 'F' 0.0171 0.0103
                         'International Tables Vol C Tables 4.2.6.8 and 6.1.1.4'
_computing_data_collection     'APEX2 (Bruker, 2008)'
_computing_cell_refinement     'SAINT (Bruker, 2008)'
_computing_data_reduction     'SAINT (Bruker, 2008)'
_computing_structure_solution     'SHELXS97 (Sheldrick, 2008)'
_computing_structure_refinement     'SHELXL97 (Sheldrick, 2008)'
_computing_molecular_graphics
;
ORTEP-3 for Windows (Farrugia, 1997) and Mercury
(Macrae <i>et al.</i>,  2006)
;
_computing_publication_material     'SHELXTL (Sheldrick, 2008)'
loop_
    _atom_site_type_symbol
    _atom_site_label
    _atom_site_fract_x
    _atom_site_fract_y
    _atom_site_fract_z
    _atom_site_U_iso_or_equiv
    _atom_site_adp_type
    _atom_site_calc_flag
    _atom_site_refinement_flags
    _atom_site_occupancy
    _atom_site_disorder_assembly
    _atom_site_disorder_group
    C C1 0.25273(16) 0.14562(11) 0.00186(14) 0.0532(4) Uani d . 1 . .
    C C2 0.34011(15) 0.08652(10) 0.07069(14) 0.0490(4) Uani d . 1 . .
    C C3 0.43893(16) 0.11687(12) 0.14433(16) 0.0564(4) Uani d . 1 . .
    C C4 0.51596(17) 0.06028(14) 0.20807(17) 0.0666(5) Uani d . 1 . .
    H H4A 0.5807 0.0808 0.2581 0.080 Uiso calc R 1 . .
    C C5 0.49740(19) -0.02557(14) 0.19783(18) 0.0689(5) Uani d . 1 . .
    H H5A 0.5498 -0.0629 0.2405 0.083 Uiso calc R 1 . .
    C C6 0.40178(18) -0.05640(12) 0.12489(16) 0.0614(5) Uani d . 1 . .
    H H6A 0.3900 -0.1147 0.1175 0.074 Uiso calc R 1 . .
    C C7 0.32257(15) -0.00131(10) 0.06209(14) 0.0508(4) Uani d . 1 . .
    C C8 0.46743(19) 0.20978(14) 0.1562(2) 0.0756(6) Uani d . 1 . .
    F F1 0.5244(2) 0.22865(11) 0.25885(18) 0.1361(7) Uani d . 1 . .
    F F2 0.53907(15) 0.23619(9) 0.07602(19) 0.1232(7) Uani d . 1 . .
    F F3 0.36850(12) 0.25931(8) 0.14440(14) 0.0893(4) Uani d . 1 . .
    C C9 0.21830(18) -0.03876(12) -0.01534(17) 0.0632(5) Uani d . 1 . .
    F F4 0.11518(12) -0.04286(10) 0.03733(13) 0.0975(4) Uani d . 1 . .
    F F5 0.19338(14) 0.00483(8) -0.11254(11) 0.0911(4) Uani d . 1 . .
    F F6 0.24344(13) -0.11707(8) -0.04877(12) 0.0906(4) Uani d . 1 . .
    C C10 0.10257(17) 0.15284(11) 0.30263(15) 0.0545(4) Uani d . 1 . .
    C C11 0.07034(16) 0.13002(10) 0.42282(14) 0.0514(4) Uani d . 1 . .
    C C12 -0.04150(17) 0.15569(11) 0.46310(15) 0.0561(4) Uani d . 1 A .
    C C13 -0.0643(2) 0.14110(13) 0.57757(18) 0.0711(5) Uani d . 1 . .
    H H13A -0.1380 0.1593 0.6045 0.085 Uiso calc R 1 . .
    C C14 0.0220(2) 0.09977(15) 0.65140(18) 0.0801(6) Uani d . 1 . .
    H H14A 0.0066 0.0906 0.7283 0.096 Uiso calc R 1 . .
    C C15 0.1301(2) 0.07212(14) 0.61252(17) 0.0730(6) Uani d . 1 . .
    H H15A 0.1869 0.0430 0.6626 0.088 Uiso calc R 1 . .
    C C16 0.15558(18) 0.08709(12) 0.49899(16) 0.0603(5) Uani d . 1 B .
    O O1 0.14736(11) 0.15753(8) 0.02411(10) 0.0606(3) Uani d . 1 . .
    O O2 0.30404(14) 0.18036(9) -0.08444(12) 0.0751(4) Uani d . 1 . .
    H H2A 0.2549 0.2129 -0.1192 0.113 Uiso calc R 1 . .
    O O3 0.05615(13) 0.10397(9) 0.22093(11) 0.0684(4) Uani d . 1 . .
    H H3A 0.0818 0.1182 0.1592 0.103 Uiso calc R 1 . .
    O O4 0.16936(19) 0.21110(11) 0.28586(13) 0.0999(6) Uani d . 1 . .
    C C17 -0.13950(10) 0.19782(8) 0.38373(10) 0.0726(5) Uani d . 1 . .
    F F7A -0.09321(12) 0.25255(8) 0.31618(10) 0.1010(13) Uani d PR 0.569(5) A 1
    F F8A -0.19164(10) 0.13805(10) 0.31178(10) 0.0901(11) Uani d PR 0.569(5) A 1
    F F9A -0.22489(10) 0.23045(8) 0.43893(12) 0.139(2) Uani d PR 0.569(5) A 1
    F F7B -0.17175(10) 0.16347(9) 0.28614(11) 0.144(3) Uani d PR 0.431(5) A 2
    F F9B -0.10986(11) 0.28028(10) 0.35381(9) 0.1164(19) Uani d PR 0.431(5) A 2
    F F8B -0.24254(11) 0.21614(8) 0.43317(12) 0.0970(19) Uani d PR 0.431(5) A 2
    C C18 0.27540(10) 0.05569(8) 0.46034(11) 0.0751(6) Uani d . 1 . .
    F F10A 0.26369(10) 0.01894(8) 0.35789(13) 0.0877(11) Uani d PR 0.689(5) B 1
    F F11A 0.36230(10) 0.11205(10) 0.46284(11) 0.1163(14) Uani d PR 0.689(5) B 1
    F F12A 0.32020(9) -0.01015(9) 0.52898(13) 0.1142(11) Uani d PR 0.689(5) B 1
    F F10B 0.33236(9) 0.12165(10) 0.40107(11) 0.108(2) Uani d PR 0.311(5) B 2
    F F12B 0.35672(10) 0.03614(8) 0.54011(13) 0.125(3) Uani d PR 0.311(5) B 2
    F F11B 0.26173(10) 0.00490(9) 0.37781(12) 0.154(5) Uani d PR 0.311(5) B 2
loop_
    _atom_site_aniso_label
    _atom_site_aniso_U_11
    _atom_site_aniso_U_22
    _atom_site_aniso_U_33
    _atom_site_aniso_U_12
    _atom_site_aniso_U_13
    _atom_site_aniso_U_23
    C1 0.0618(10) 0.0542(9) 0.0442(9) 0.0104(7) 0.0085(7) 0.0040(7)
    C2 0.0497(8) 0.0552(9) 0.0428(8) 0.0073(7) 0.0077(7) 0.0041(7)
    C3 0.0508(9) 0.0623(10) 0.0566(10) 0.0011(8) 0.0089(8) -0.0018(8)
    C4 0.0507(10) 0.0864(14) 0.0607(11) 0.0064(9) -0.0062(8) -0.0020(10)
    C5 0.0631(11) 0.0776(13) 0.0641(12) 0.0199(10) -0.0061(9) 0.0105(10)
    C6 0.0689(11) 0.0567(10) 0.0582(11) 0.0113(8) 0.0025(9) 0.0077(8)
    C7 0.0535(9) 0.0551(9) 0.0436(9) 0.0056(7) 0.0044(7) 0.0031(7)
    C8 0.0608(11) 0.0702(12) 0.0965(16) -0.0044(10) 0.0112(11) -0.0113(11)
    F1 0.1536(16) 0.0987(11) 0.1447(15) -0.0163(10) -0.0518(13) -0.0361(10)
    F2 0.1085(11) 0.0773(9) 0.1956(19) -0.0172(8) 0.0813(12) -0.0035(10)
    F3 0.0828(8) 0.0627(7) 0.1245(12) 0.0037(6) 0.0221(8) -0.0124(7)
    C9 0.0672(11) 0.0597(11) 0.0615(11) 0.0030(9) -0.0013(9) 0.0003(9)
    F4 0.0628(7) 0.1270(12) 0.1024(10) -0.0164(7) 0.0050(7) -0.0162(9)
    F5 0.1201(11) 0.0832(8) 0.0628(7) -0.0013(7) -0.0338(7) 0.0035(6)
    F6 0.1079(10) 0.0632(7) 0.0972(10) 0.0013(6) -0.0118(8) -0.0186(6)
    C10 0.0609(10) 0.0574(10) 0.0454(9) -0.0107(8) 0.0059(7) -0.0075(7)
    C11 0.0640(10) 0.0495(9) 0.0408(8) -0.0136(7) 0.0046(7) -0.0079(7)
    C12 0.0679(11) 0.0526(9) 0.0486(9) -0.0112(8) 0.0089(8) -0.0117(7)
    C13 0.0839(13) 0.0731(12) 0.0591(12) -0.0128(10) 0.0231(10) -0.0126(10)
    C14 0.1122(18) 0.0860(15) 0.0440(10) -0.0135(13) 0.0171(11) 0.0010(10)
    C15 0.0927(15) 0.0781(13) 0.0473(10) -0.0043(11) 0.0009(10) 0.0031(9)
    C16 0.0698(11) 0.0606(10) 0.0499(10) -0.0094(9) 0.0017(8) -0.0042(8)
    O1 0.0575(7) 0.0753(8) 0.0490(7) 0.0156(6) 0.0041(5) 0.0077(6)
    O2 0.0858(9) 0.0756(9) 0.0677(8) 0.0301(7) 0.0294(7) 0.0303(7)
    O3 0.0850(9) 0.0783(9) 0.0420(6) -0.0259(7) 0.0064(6) -0.0103(6)
    O4 0.1505(15) 0.0963(11) 0.0575(9) -0.0706(11) 0.0357(9) -0.0223(8)
    C17 0.0723(13) 0.0783(14) 0.0675(13) 0.0023(11) 0.0087(10) -0.0092(11)
    F7A 0.115(2) 0.088(2) 0.099(2) 0.0095(16) 0.0008(17) 0.0347(18)
    F8A 0.0718(17) 0.0977(19) 0.095(2) -0.0026(14) -0.0251(14) -0.0169(16)
    F9A 0.153(4) 0.144(3) 0.121(4) 0.087(3) 0.022(3) -0.030(3)
    F7B 0.156(5) 0.187(5) 0.079(3) 0.090(4) -0.040(3) -0.064(3)
    F9B 0.100(3) 0.097(3) 0.151(4) 0.009(2) 0.005(3) 0.039(3)
    F8B 0.055(2) 0.146(4) 0.092(4) 0.006(3) 0.018(2) 0.007(3)
    C18 0.0736(13) 0.0807(15) 0.0699(14) -0.0014(11) 0.0001(11) -0.0030(11)
    F10A 0.082(2) 0.116(2) 0.0655(15) 0.0210(16) 0.0119(13) -0.0152(16)
    F11A 0.0730(14) 0.115(2) 0.161(3) -0.0229(14) 0.0114(17) -0.033(2)
    F12A 0.1041(18) 0.130(2) 0.107(2) 0.0381(17) -0.0002(15) 0.0232(16)
    F10B 0.076(3) 0.109(4) 0.146(6) 0.006(3) 0.039(3) 0.029(4)
    F12B 0.084(3) 0.204(9) 0.081(4) 0.039(5) -0.020(3) 0.023(4)
    F11B 0.099(7) 0.145(7) 0.222(11) -0.022(5) 0.038(6) -0.109(7)
_geom_special_details
;
All e.s.d.'s (except the e.s.d. in the dihedral angle between two l.s. planes)
are estimated using the full covariance matrix. The cell e.s.d.'s are taken
into account individually in the estimation of e.s.d.'s in distances, angles
and torsion angles; correlations between e.s.d.'s in cell parameters are only
used when they are defined by crystal symmetry. An approximate (isotropic)
treatment of cell e.s.d.'s is used for estimating e.s.d.'s involving l.s.
planes.
;
loop_
    _geom_bond_atom_site_label_1
    _geom_bond_atom_site_label_2
    _geom_bond_site_symmetry_2
    _geom_bond_distance
    _geom_bond_publ_flag
    C1 O1 . 1.210(2) ?
    C1 O2 . 1.305(2) ?
    C1 C2 . 1.507(2) ?
    C2 C3 . 1.396(2) ?
    C2 C7 . 1.399(2) ?
    C3 C4 . 1.390(3) ?
    C3 C8 . 1.500(3) ?
    C4 C5 . 1.371(3) ?
    C4 H4A . 0.930 ?
    C5 C6 . 1.370(3) ?
    C5 H5A . 0.930 ?
    C6 C7 . 1.383(2) ?
    C6 H6A . 0.930 ?
    C7 C9 . 1.503(3) ?
    C8 F1 . 1.324(3) ?
    C8 F3 . 1.326(3) ?
    C8 F2 . 1.328(3) ?
    C9 F4 . 1.323(2) ?
    C9 F5 . 1.325(2) ?
    C9 F6 . 1.328(2) ?
    C10 O4 . 1.197(2) ?
    C10 O3 . 1.287(2) ?
    C10 C11 . 1.506(2) ?
    C11 C16 . 1.397(3) ?
    C11 C12 . 1.399(3) ?
    C12 C13 . 1.387(3) ?
    C12 C17 . 1.500(2) ?
    C13 C14 . 1.376(3) ?
    C13 H13A . 0.930 ?
    C14 C15 . 1.365(3) ?
    C14 H14A . 0.930 ?
    C15 C16 . 1.385(3) ?
    C15 H15A . 0.930 ?
    C16 C18 . 1.498(2) ?
    O2 H2A . 0.820 ?
    O3 H3A . 0.820 ?
    C17 F7B . 1.2729(11) ?
    C17 F9A . 1.2791(11) ?
    C17 F7A . 1.2941(11) ?
    C17 F8B . 1.3326(12) ?
    C17 F8A . 1.3485(12) ?
    C17 F9B . 1.3895(12) ?
    C18 F11B . 1.2443(10) ?
    C18 F12B . 1.2593(11) ?
    C18 F11A . 1.2952(11) ?
    C18 F10A . 1.3146(11) ?
    C18 F12A . 1.3697(11) ?
    C18 F10B . 1.4165(12) ?
loop_
    _geom_angle_atom_site_label_1
    _geom_angle_atom_site_label_2
    _geom_angle_atom_site_label_3
    _geom_angle_site_symmetry_1
    _geom_angle_site_symmetry_3
    _geom_angle
    _geom_angle_publ_flag
    O1 C1 O2 . . 124.93(16) ?
    O1 C1 C2 . . 123.28(15) ?
    O2 C1 C2 . . 111.78(14) ?
    C3 C2 C7 . . 118.36(15) ?
    C3 C2 C1 . . 121.80(15) ?
    C7 C2 C1 . . 119.84(15) ?
    C4 C3 C2 . . 120.00(17) ?
    C4 C3 C8 . . 117.85(18) ?
    C2 C3 C8 . . 122.14(17) ?
    C5 C4 C3 . . 120.63(18) ?
    C5 C4 H4A . . 119.7 ?
    C3 C4 H4A . . 119.7 ?
    C6 C5 C4 . . 120.08(17) ?
    C6 C5 H5A . . 120.0 ?
    C4 C5 H5A . . 120.0 ?
    C5 C6 C7 . . 120.36(18) ?
    C5 C6 H6A . . 119.8 ?
    C7 C6 H6A . . 119.8 ?
    C6 C7 C2 . . 120.55(16) ?
    C6 C7 C9 . . 118.00(16) ?
    C2 C7 C9 . . 121.45(15) ?
    F1 C8 F3 . . 105.80(19) ?
    F1 C8 F2 . . 107.3(2) ?
    F3 C8 F2 . . 105.3(2) ?
    F1 C8 C3 . . 112.2(2) ?
    F3 C8 C3 . . 113.92(17) ?
    F2 C8 C3 . . 111.77(18) ?
    F4 C9 F5 . . 107.23(17) ?
    F4 C9 F6 . . 107.01(17) ?
    F5 C9 F6 . . 105.48(16) ?
    F4 C9 C7 . . 111.76(16) ?
    F5 C9 C7 . . 112.95(16) ?
    F6 C9 C7 . . 111.98(16) ?
    O4 C10 O3 . . 123.01(17) ?
    O4 C10 C11 . . 121.71(15) ?
    O3 C10 C11 . . 115.25(15) ?
    C16 C11 C12 . . 118.60(16) ?
    C16 C11 C10 . . 120.19(16) ?
    C12 C11 C10 . . 121.10(16) ?
    C13 C12 C11 . . 120.14(18) ?
    C13 C12 C17 . . 118.76(16) ?
    C11 C12 C17 . . 121.09(14) ?
    C14 C13 C12 . . 120.1(2) ?
    C14 C13 H13A . . 119.9 ?
    C12 C13 H13A . . 119.9 ?
    C15 C14 C13 . . 120.45(19) ?
    C15 C14 H14A . . 119.8 ?
    C13 C14 H14A . . 119.8 ?
    C14 C15 C16 . . 120.4(2) ?
    C14 C15 H15A . . 119.8 ?
    C16 C15 H15A . . 119.8 ?
    C15 C16 C11 . . 120.24(19) ?
    C15 C16 C18 . . 118.50(17) ?
    C11 C16 C18 . . 121.25(15) ?
    C1 O2 H2A . . 109.5 ?
    C10 O3 H3A . . 109.5 ?
    F9A C17 F7A . . 111.7 ?
    F7B C17 F8B . . 107.2 ?
    F9A C17 F8A . . 107.7 ?
    F7A C17 F8A . . 104.9 ?
    F7B C17 F9B . . 103.2 ?
    F8B C17 F9B . . 97.2 ?
    F7B C17 C12 . . 118.73(8) ?
    F9A C17 C12 . . 112.38(8) ?
    F7A C17 C12 . . 111.79(8) ?
    F8B C17 C12 . . 114.37(8) ?
    F8A C17 C12 . . 107.87(8) ?
    F9B C17 C12 . . 113.47(8) ?
    F11B C18 F12B . . 115.7 ?
    F11A C18 F10A . . 109.6 ?
    F11A C18 F12A . . 106.5 ?
    F10A C18 F12A . . 101.0 ?
    F11B C18 F10B . . 97.4 ?
    F12B C18 F10B . . 103.0 ?
    F11B C18 C16 . . 113.07(8) ?
    F12B C18 C16 . . 115.85(8) ?
    F11A C18 C16 . . 114.75(8) ?
    F10A C18 C16 . . 113.29(8) ?
    F12A C18 C16 . . 110.63(9) ?
    F10B C18 C16 . . 109.27(9) ?
loop_
    _geom_torsion_atom_site_label_1
    _geom_torsion_atom_site_label_2
    _geom_torsion_atom_site_label_3
    _geom_torsion_atom_site_label_4
    _geom_torsion_site_symmetry_1
    _geom_torsion_site_symmetry_2
    _geom_torsion_site_symmetry_3
    _geom_torsion_site_symmetry_4
    _geom_torsion
    _geom_torsion_publ_flag
    C7 C2 C1 O1 . . . . 71.5(2) ?
    C12 C11 C10 O4 . . . . 99.3(2) ?
loop_
    _geom_hbond_atom_site_label_D
    _geom_hbond_atom_site_label_H
    _geom_hbond_atom_site_label_A
    _geom_hbond_site_symmetry_A
    _geom_hbond_distance_DH
    _geom_hbond_distance_HA
    _geom_hbond_distance_DA
    _geom_hbond_angle_DHA
    O2 H2A O4 4_565 0.82 1.82 2.6340(19) 169.1
    O3 H3A O1 . 0.82 1.88 2.6951(18) 175.6
data_global
_journal_date_recd_electronic     2009-04-24
_journal_date_accepted     2009-05-01
_journal_name_full     'Acta Crystallographica, Section E'
_journal_year     2009
_journal_volume     65
_journal_issue      6
_journal_page_first     o1217
_journal_page_last     o1217
_journal_paper_category     QO
_journal_coeditor_code     BI2369
_publ_contact_author_name     'Jason D. Masuda'
_publ_contact_author_address
;
Department of Chemistry
Saint Mary's University
923 Robie Street
Halifax, NS, B3H 3C3
Canada
;
_publ_contact_author_email     jason.masuda@smu.ca
_publ_contact_author_fax     '902-496-8104'
_publ_contact_author_phone     '902-420-5077'
_publ_section_title
;
2,6-Bis(trifluoromethyl)benzoic acid
;
loop_
    _publ_author_name
    _publ_author_address
    'Tobin, John M.'
;
Department of Chemistry
Saint Mary's University
923 Robie Street
Halifax
NS
Canada B3H 3C3
;
    'Masuda, Jason D.'
;
Department of Chemistry
Saint Mary's University
923 Robie Street
Halifax
NS
Canada B3H 3C3
;
