# Supplementary material for: 2,6-Bis(trifluoro­meth­yl)benzoic acid
Source: Acta Crystallogr Sect E Struct Rep Online. 2009 May 7;65(Pt 6):o1217. doi: 10.1107/S1600536809016468 (PMC2969748; doi:10.1107/S1600536809016468)
Supplement: Supplementary file 2 [file e-65-o1217-Isup2.hkl]

# 
# h,k,l, Fc-squared, Fo-squared, sigma(Fo-squared) and status flag 
# 
data_I
_shelx_title ' JDM104_0m in P2(1)/c' 
_shelx_refln_list_code          4 
_shelx_F_calc_maximum      189.23 
_exptl_crystal_F_000      1024.00 
_reflns_d_resolution_high  0.8409 
 
loop_ 
 _symmetry_equiv_pos_as_xyz 
 'x, y, z' 
 '-x, y+1/2, -z+1/2' 
 '-x, -y, -z' 
 'x, -y-1/2, z-1/2' 
 
_cell_length_a    10.8731 
_cell_length_b    15.7554 
_cell_length_c    11.5608 
_cell_angle_alpha  90.000 
_cell_angle_beta   94.961 
_cell_angle_gamma  90.000 
 
_shelx_F_squared_multiplier     1.000 
 
loop_ 
 _refln_index_h 
 _refln_index_k 
 _refln_index_l 
 _refln_F_squared_calc 
 _refln_F_squared_meas 
 _refln_F_squared_sigma 
 _refln_observed_status 
   2   0   0     3158.18     3097.03     36.73 o 
   3   0   0     8025.05     7551.68     89.00 o 
   4   0   0       28.95       49.21      0.98 o 
   5   0   0     3419.71     3304.90     59.16 o 
   6   0   0      210.01      198.88      3.25 o 
   7   0   0      446.96      432.19      6.50 o 
   8   0   0      228.22      208.51      3.58 o 
   9   0   0        2.60        4.66      1.61 o 
  10   0   0      185.24      187.82      3.58 o 
  11   0   0       17.98       18.65      1.30 o 
  12   0   0        1.73       -0.23      1.15 o 
   1   1   0     2427.37     2333.33     43.82 o 
   2   1   0     4074.74     3781.62     41.57 o 
   3   1   0      325.06      336.56      3.16 o 
   4   1   0     3066.87     2887.17     25.96 o 
   5   1   0     4167.33     4331.45     38.83 o 
   6   1   0       26.08       21.01      0.62 o 
   7   1   0       98.12      109.91      1.44 o 
   8   1   0      130.87      131.55      1.84 o 
   9   1   0       12.73        6.09      0.69 o 
  10   1   0       35.43       34.82      1.08 o 
  11   1   0       39.87       37.14      1.15 o 
  12   1   0        7.55        8.21      0.73 o 
   1   2   0        1.30        1.89      0.23 o 
   2   2   0     6405.46     6055.75     46.92 o 
   3   2   0     3220.91     3183.38     32.53 o 
   4   2   0      252.07      241.70      2.34 o 
   5   2   0        5.75       16.95      0.74 o 
   6   2   0       19.76       27.31      0.67 o 
   7   2   0        0.69        0.46      0.41 o 
   8   2   0        0.01        1.84      0.50 o 
   9   2   0        0.73        0.09      0.73 o 
  10   2   0      115.97      111.61      1.84 o 
  11   2   0       43.71       52.13      1.31 o 
  12   2   0       21.02       22.42      1.02 o 
   1   3   0     3834.13     3734.01     38.27 o 
   2   3   0     1701.92     1547.32     11.26 o 
   3   3   0     2666.38     2725.65     21.00 o 
   4   3   0      934.59      963.27      7.52 o 
   5   3   0      503.00      466.52      3.79 o 
   6   3   0      515.58      589.53      5.11 o 
   7   3   0      114.21      126.06      1.55 o 
   8   3   0        5.33        7.16      0.72 o 
   9   3   0       58.21       63.31      1.25 o 
  10   3   0        4.00        5.08      0.69 o 
  11   3   0      181.24      174.99      3.05 o 
  12   3   0       19.41       18.67      1.06 o 
   0   4   0     1078.00     1053.26     12.62 o 
   1   4   0    17796.28    15919.73    277.39 o 
   2   4   0      617.89      649.45      5.12 o 
   3   4   0     3422.54     3301.45     23.85 o 
   4   4   0      222.15      206.77      1.68 o 
   5   4   0      768.18      783.72      6.21 o 
   6   4   0      431.81      425.64      3.77 o 
   7   4   0       46.31       42.73      0.99 o 
   8   4   0      161.03      167.50      1.97 o 
   9   4   0       55.77       68.22      1.25 o 
  10   4   0      183.18      185.29      2.46 o 
  11   4   0        0.01        0.61      0.80 o 
  12   4   0        0.60        0.15      0.80 o 
   1   5   0      638.02      552.19      4.80 o 
   2   5   0      354.93      316.72      3.56 o 
   3   5   0     2133.19     2137.05     15.49 o 
   4   5   0      158.26      174.54      1.45 o 
   5   5   0      617.52      659.34      4.94 o 
   6   5   0     1956.01     1998.44     14.56 o 
   7   5   0      105.77       93.06      1.27 o 
   8   5   0      324.25      330.78      3.60 o 
   9   5   0        3.88        3.93      0.73 o 
  10   5   0       55.66       51.86      1.49 o 
  11   5   0       21.34       22.83      1.13 o 
  12   5   0       20.89       22.84      1.22 o 
   0   6   0      504.69      504.65      7.59 o 
   1   6   0     2922.11     2931.21     24.73 o 
   2   6   0     7143.63     6922.75     58.73 o 
   3   6   0       20.30       23.10      0.49 o 
   4   6   0      414.14      464.90      3.57 o 
   5   6   0      110.45      112.16      1.08 o 
   6   6   0       38.07       36.92      0.74 o 
   7   6   0      113.05      104.19      1.23 o 
   8   6   0      236.58      236.44      3.31 o 
   9   6   0        7.23        9.59      0.80 o 
  10   6   0       22.93       23.37      1.13 o 
  11   6   0       19.18       17.53      1.13 o 
  12   6   0        5.36        8.43      0.95 o 
   1   7   0        1.78        0.75      0.27 o 
   2   7   0       10.33       16.14      1.06 o 
   3   7   0     4727.23     4705.81     36.59 o 
   4   7   0      398.10      382.40      2.99 o 
   5   7   0      656.07      638.27      4.84 o 
   6   7   0      535.99      521.09      4.01 o 
   7   7   0        1.30        0.79      0.47 o 
   8   7   0        1.27        0.86      0.71 o 
   9   7   0       24.39       21.99      1.26 o 
  10   7   0       30.09       26.61      1.13 o 
  11   7   0        1.65        1.84      0.86 o 
   0   8   0     6431.40     6371.81     96.13 o 
   1   8   0       19.71       19.21      0.53 o 
   2   8   0        0.01       -0.23      0.45 o 
   3   8   0      340.08      369.49      4.04 o 
   4   8   0      259.29      246.58      2.05 o 
   5   8   0       82.46       70.68      1.02 o 
   6   8   0       74.04       74.65      1.26 o 
   7   8   0      653.02      609.08      5.52 o 
   8   8   0       43.15       41.17      0.92 o 
   9   8   0       41.46       45.76      1.10 o 
  10   8   0       45.27       51.32      1.35 o 
  11   8   0       11.76       12.48      1.21 o 
   1   9   0      392.85      411.42      3.80 o 
   2   9   0      395.45      366.57      3.43 o 
   3   9   0       19.72       16.80      0.55 o 
   4   9   0       15.29       15.70      0.58 o 
   5   9   0       63.79       58.80      0.89 o 
   6   9   0        2.70        1.70      0.51 o 
   7   9   0      488.20      489.72      5.14 o 
   8   9   0       46.08       55.91      1.26 o 
   9   9   0       58.45       63.44      1.21 o 
  10   9   0        5.43        6.14      0.78 o 
  11   9   0       13.42       21.32      1.13 o 
   0  10   0      121.44      116.56      2.60 o 
   1  10   0        8.03       11.01      0.55 o 
   2  10   0      391.75      392.06      3.68 o 
   3  10   0      270.61      237.39      2.40 o 
   4  10   0       42.14       36.56      0.93 o 
   5  10   0       43.00       41.81      0.81 o 
   6  10   0      244.93      263.54      2.68 o 
   7  10   0        7.42        8.86      0.74 o 
   8  10   0      119.08      127.38      1.79 o 
   9  10   0       28.95       26.11      0.97 o 
  10  10   0       23.37       19.53      1.02 o 
   1  11   0      174.83      192.83      2.64 o 
   2  11   0       40.45       40.13      0.90 o 
   3  11   0      497.40      469.37      4.40 o 
   4  11   0       24.31       20.90      0.77 o 
   5  11   0      238.11      238.92      2.46 o 
   6  11   0      116.10      112.96      1.54 o 
   7  11   0      342.01      342.24      3.73 o 
   8  11   0        9.86       12.27      0.77 o 
   9  11   0        9.78        9.35      1.21 o 
  10  11   0       13.42       12.96      0.91 o 
   0  12   0       14.78        9.48      1.10 o 
   1  12   0        5.08        6.25      0.95 o 
   2  12   0       11.32       11.70      0.93 o 
   3  12   0      114.35      118.42      1.55 o 
   4  12   0      204.29      210.49      2.30 o 
   5  12   0       21.54       19.72      0.68 o 
   6  12   0      203.11      219.03      2.36 o 
   7  12   0        0.47        0.61      0.68 o 
   8  12   0        4.23        4.15      0.68 o 
   9  12   0        3.18        2.59      0.86 o 
   1  13   0      146.26      147.23      2.30 o 
   2  13   0       31.41       38.31      1.16 o 
   3  13   0       15.35       15.84      1.20 o 
   4  13   0        1.36       -0.38      0.56 o 
   5  13   0       25.37       26.37      0.97 o 
   6  13   0       49.35       51.14      1.89 o 
   7  13   0        2.21        2.46      0.78 o 
   8  13   0        7.89        6.99      0.84 o 
   9  13   0        2.19        0.39      0.80 o 
   0  14   0       35.21       42.30      1.77 o 
   1  14   0       41.72       42.28      1.25 o 
   2  14   0       12.68       15.16      1.19 o 
   3  14   0       65.47       73.27      1.64 o 
   4  14   0        7.46        4.73      0.64 o 
   5  14   0        4.78        6.51      0.85 o 
   6  14   0        6.17        7.83      0.84 o 
   7  14   0        4.80        2.79      0.84 o 
   8  14   0        0.86        0.49      0.78 o 
   1  15   0       91.29       90.38      1.84 o 
   2  15   0      126.87      134.63      2.23 o 
   3  15   0        8.73        8.31      0.84 o 
   4  15   0       91.83       89.96      1.45 o 
   5  15   0       15.48       12.50      1.02 o 
   6  15   0       19.27       20.63      1.02 o 
   7  15   0       22.08       24.61      1.16 o 
   0  16   0        1.99       -1.66      1.10 o 
   1  16   0       72.28       72.16      1.66 o 
   2  16   0       23.81       31.11      1.31 o 
   3  16   0       29.91       32.39      1.25 o 
   4  16   0        0.37        0.30      0.78 o 
   5  16   0        0.69        2.99      1.30 o 
   6  16   0        0.18       -0.33      1.05 o 
   1  17   0        8.65        7.95      0.92 o 
   2  17   0        6.41        7.79      0.96 o 
   3  17   0        1.73        1.56      0.88 o 
   4  17   0        0.02       -1.10      0.95 o 
   5  17   0        4.56        4.14      1.38 o 
   0  18   0        4.05        6.17      1.44 o 
   1  18   0       10.20       13.82      1.02 o 
   2  18   0        0.07        0.50      0.84 o 
   3  18   0        0.47       -0.03      0.78 o 
 -12   1   1        8.52        9.91      0.78 o 
 -11   1   1      185.13      180.77      2.53 o 
 -10   1   1       52.96       52.32      1.15 o 
  -9   1   1      230.20      225.08      2.76 o 
  -8   1   1       10.42       12.20      0.69 o 
  -7   1   1      288.58      252.86      2.63 o 
  -6   1   1      194.32      172.45      1.85 o 
  -5   1   1      588.22      517.82      4.80 o 
  -4   1   1     3311.06     3033.11     27.09 o 
  -3   1   1      497.20      496.15      5.16 o 
  -2   1   1     2107.94     2037.03     20.25 o 
  -1   1   1      933.22      864.11      8.14 o 
   0   1   1      686.70      625.63     31.02 o 
   1   1   1     3995.12     3774.77     31.41 o 
   2   1   1        8.33       13.25      0.41 o 
   3   1   1    11511.44    10569.57     87.14 o 
   4   1   1     2047.87     2171.55     17.84 o 
   5   1   1      103.87      106.38      1.27 o 
   6   1   1        1.70        4.80      0.48 o 
   7   1   1      179.99      170.03      2.07 o 
   8   1   1        0.07        0.57      0.73 o 
   9   1   1      346.77      360.15      4.14 o 
  10   1   1       40.38       42.24      1.15 o 
  11   1   1        0.98        0.69      0.69 o 
  12   1   1        0.00        0.11      0.69 o 
 -12   2   1        5.80        5.12      0.86 o 
 -11   2   1       82.58       83.81      1.61 o 
 -10   2   1      121.79      115.82      1.84 o 
  -9   2   1        2.58        4.27      0.93 o 
  -8   2   1      495.07      492.61      5.29 o 
  -7   2   1     1511.15     1544.87     14.07 o 
  -6   2   1       41.59       33.10      0.65 o 
  -5   2   1      284.98      322.09      3.12 o 
  -4   2   1        4.99        2.59      0.40 o 
  -3   2   1     1442.26     1409.40     11.67 o 
  -2   2   1       58.18       61.66      0.92 o 
  -1   2   1      482.25      433.87      3.74 o 
   0   2   1    15350.13    15066.70    786.73 o 
   1   2   1      434.93      410.55      3.50 o 
   3   2   1     3204.19     3207.32     29.12 o 
   4   2   1      200.54      215.27      1.93 o 
   5   2   1       49.46       64.38      1.37 o 
   6   2   1       89.22       94.89      1.15 o 
   7   2   1      141.20      145.74      1.76 o 
   8   2   1        1.24        2.26      0.47 o 
   9   2   1        0.00       -1.07      0.80 o 
  10   2   1        6.15        4.70      0.69 o 
  11   2   1        6.63        4.74      0.69 o 
  12   2   1        0.24        0.80      0.73 o 
 -12   3   1        2.93        3.22      0.80 o 
 -11   3   1       19.26       26.23      1.22 o 
 -10   3   1       97.16       95.26      1.61 o 
  -9   3   1       54.70       65.70      1.34 o 
  -8   3   1       35.13       41.36      0.96 o 
  -7   3   1     1817.26     1889.46     17.07 o 
  -6   3   1        8.26       10.00      0.41 o 
  -5   3   1      832.15      804.20      6.80 o 
  -4   3   1      906.86      832.12      6.53 o 
  -3   3   1     5428.33     5099.15     41.76 o 
  -2   3   1      213.27      194.44      1.66 o 
  -1   3   1     8203.08     7775.51     65.97 o 
   0   3   1      912.50      920.17     11.08 o 
   1   3   1     3668.04     3569.13     30.33 o 
   2   3   1     9657.13     9219.36     79.92 o 
   3   3   1     1031.41     1106.26      8.57 o 
   4   3   1     1121.71     1094.17      9.17 o 
   5   3   1      409.65      384.65      3.40 o 
   6   3   1      143.88      151.02      1.56 o 
   7   3   1      624.64      615.20      5.40 o 
   8   3   1      354.77      349.23      4.30 o 
   9   3   1        2.17        1.38      0.69 o 
  10   3   1       36.78       33.11      1.08 o 
  11   3   1       20.43       19.46      1.26 o 
  12   3   1        1.14        0.52      0.73 o 
 -12   4   1       14.18       15.83      1.06 o 
 -11   4   1       14.09       11.44      1.18 o 
 -10   4   1        0.51        0.77      0.80 o 
  -9   4   1      117.38      129.17      2.13 o 
  -8   4   1       91.45      103.84      2.34 o 
  -7   4   1      472.00      475.34      4.60 o 
  -6   4   1      871.89      779.20      6.67 o 
  -5   4   1      250.85      245.38      2.27 o 
  -4   4   1      141.03      145.82      1.25 o 
  -3   4   1     3538.74     3469.89     27.04 o 
  -2   4   1      877.50      973.04      8.36 o 
  -1   4   1    13238.52    12024.52    228.24 o 
   0   4   1     4269.04     4154.00     43.12 o 
   1   4   1    22109.12    20811.54    675.77 o 
   2   4   1     5180.50     4985.55     36.16 o 
   3   4   1     5208.55     5001.63     36.31 o 
   4   4   1      381.36      413.67      3.16 o 
   5   4   1      357.45      424.35      3.49 o 
   6   4   1       30.22       32.02      0.71 o 
   7   4   1       20.95       25.24      0.77 o 
   8   4   1      348.82      321.45      3.09 o 
   9   4   1      232.22      228.99      3.32 o 
  10   4   1        2.85        1.95      0.69 o 
  11   4   1        5.28        4.86      0.91 o 
  12   4   1       29.58       31.57      1.40 o 
 -12   5   1        1.93        3.37      0.80 o 
 -11   5   1       31.48       30.19      1.66 o 
 -10   5   1       29.56       30.38      1.13 o 
  -9   5   1        1.62        2.07      0.59 o 
  -8   5   1      110.85      120.04      1.60 o 
  -7   5   1       49.72       47.21      0.91 o 
  -6   5   1      277.83      301.18      2.80 o 
  -5   5   1       75.65       88.59      0.92 o 
  -4   5   1     1522.18     1568.27     11.40 o 
  -3   5   1     2345.00     2373.27     18.52 o 
  -2   5   1     2877.20     2907.86     24.63 o 
  -1   5   1       25.36       38.50      0.77 o 
   0   5   1      922.86      937.64      8.86 o 
   1   5   1     1229.26     1254.06     10.70 o 
   2   5   1      122.97      113.17      1.27 o 
   3   5   1      136.55      158.09      1.35 o 
   4   5   1      245.73      260.17      2.10 o 
   5   5   1       24.37       26.86      0.54 o 
   6   5   1     1214.12     1214.24      8.96 o 
   7   5   1       51.04       45.81      0.88 o 
   8   5   1      158.56      147.01      1.68 o 
   9   5   1       27.07       18.77      0.77 o 
  10   5   1       88.87       95.89      1.94 o 
  11   5   1        9.87       11.51      0.86 o 
  12   5   1        5.42        8.34      1.06 o 
 -12   6   1       11.55       12.91      1.06 o 
 -11   6   1       23.34       32.82      1.33 o 
 -10   6   1        4.28        3.45      0.69 o 
  -9   6   1       10.37        9.25      0.73 o 
  -8   6   1      109.85      109.38      1.70 o 
  -7   6   1       17.22       13.59      0.58 o 
  -6   6   1        9.15       14.05      0.48 o 
  -5   6   1        0.01        1.24      0.25 o 
  -4   6   1      195.44      189.55      1.75 o 
  -3   6   1       69.18       72.92      0.96 o 
  -2   6   1      684.82      531.68      4.71 o 
  -1   6   1       53.96       39.70      0.61 o 
   0   6   1      298.18      295.54      3.31 o 
   1   6   1     1062.56     1001.28      8.57 o 
   2   6   1      410.58      389.51      3.53 o 
   3   6   1     3401.16     3387.27     24.49 o 
   4   6   1     2089.98     2070.35     15.05 o 
   5   6   1       77.15       98.86      1.02 o 
   6   6   1      318.32      329.44      2.67 o 
   7   6   1      240.08      228.61      2.15 o 
   8   6   1        1.50        0.55      0.44 o 
   9   6   1        7.24        5.35      0.60 o 
  10   6   1       29.37       25.78      1.51 o 
  11   6   1        6.49        3.19      0.86 o 
  12   6   1       13.00       15.32      1.66 o 
 -11   7   1        9.66       13.10      0.95 o 
 -10   7   1        0.08       -0.40      0.59 o 
  -9   7   1       15.27       18.27      0.79 o 
  -8   7   1      109.14      108.23      1.64 o 
  -7   7   1       69.64       76.56      1.23 o 
  -6   7   1      153.11      152.72      1.71 o 
  -5   7   1      922.77      965.69      7.83 o 
  -4   7   1      723.68      662.83      5.40 o 
  -3   7   1      193.35      198.75      2.00 o 
  -2   7   1     6089.29     5986.38     50.68 o 
  -1   7   1       87.67       73.16      0.92 o 
   0   7   1       84.40       80.01      1.15 o 
   1   7   1      213.49      206.93      2.00 o 
   2   7   1     1696.87     1676.10     15.62 o 
   3   7   1     3145.74     3211.07     23.23 o 
   4   7   1      160.32      171.92      1.51 o 
   5   7   1        0.14        1.61      0.58 o 
   6   7   1      293.62      310.38      2.57 o 
   7   7   1      590.81      565.15      4.75 o 
   8   7   1      274.42      262.38      3.56 o 
   9   7   1      116.20      122.63      2.08 o 
  10   7   1       35.17       35.35      1.21 o 
  11   7   1        0.00        1.63      0.86 o 
 -11   8   1       15.22       15.34      1.13 o 
 -10   8   1       80.04       67.22      2.36 o 
  -9   8   1        8.91       14.36      1.14 o 
  -8   8   1      126.81      124.89      1.61 o 
  -7   8   1       36.23       34.19      0.92 o 
  -6   8   1       24.69       22.07      0.86 o 
  -5   8   1      228.00      231.20      2.15 o 
  -4   8   1       75.63       56.70      0.92 o 
  -3   8   1       79.09       75.79      1.02 o 
  -2   8   1     1358.24     1455.55     12.51 o 
  -1   8   1      286.38      300.32      3.15 o 
   0   8   1      908.91      993.30      9.52 o 
   1   8   1     2532.84     2671.47     22.71 o 
   2   8   1       37.58       26.52      0.78 o 
   3   8   1     1128.52     1099.89      8.12 o 
   4   8   1      248.79      219.67      1.97 o 
   5   8   1        0.63        0.59      0.35 o 
   6   8   1       31.03       30.38      0.76 o 
   7   8   1      140.25      140.72      1.84 o 
   8   8   1      426.74      413.86      5.83 o 
   9   8   1       48.29       47.21      1.12 o 
  10   8   1        0.32        0.15      0.60 o 
  11   8   1        0.65       -1.00      0.67 o 
 -11   9   1        0.23       -0.31      0.80 o 
 -10   9   1        4.90        3.55      1.06 o 
  -9   9   1       13.91       14.72      0.84 o 
  -8   9   1       81.83       84.36      1.85 o 
  -7   9   1      100.11       95.53      1.44 o 
  -6   9   1      101.66      100.59      1.35 o 
  -5   9   1        1.49        0.62      0.47 o 
  -4   9   1      942.62      969.83      8.52 o 
  -3   9   1        3.10        3.27      0.44 o 
  -2   9   1      495.74      500.95      4.56 o 
  -1   9   1        0.46        5.04      0.47 o 
   0   9   1       29.20       18.76      0.65 o 
   1   9   1        7.78       15.39      0.68 o 
   2   9   1        8.28        9.65      0.51 o 
   3   9   1      218.80      224.76      2.07 o 
   4   9   1       32.57       23.14      0.56 o 
   5   9   1        2.14        1.76      0.40 o 
   6   9   1        0.02        0.26      0.45 o 
   7   9   1      137.71      118.54      1.70 o 
   8   9   1      149.82      144.04      1.91 o 
   9   9   1        3.36        1.47      0.62 o 
  10   9   1        0.10       -0.92      0.73 o 
  11   9   1       19.19       20.63      1.08 o 
 -10  10   1       22.55       25.19      1.02 o 
  -9  10   1        5.94       10.01      1.09 o 
  -8  10   1      106.87      108.49      1.52 o 
  -7  10   1       97.43       94.25      1.33 o 
  -6  10   1       25.31       32.19      0.88 o 
  -5  10   1        2.69        2.96      0.58 o 
  -4  10   1      573.43      564.86      5.15 o 
  -3  10   1        5.48        4.55      0.78 o 
  -2  10   1      166.00      166.13      1.83 o 
  -1  10   1      286.04      311.43      3.91 o 
   0  10   1      652.44      662.63      6.52 o 
   1  10   1      799.12      802.76      7.87 o 
   2  10   1       28.81       33.96      0.89 o 
   3  10   1       68.69       71.88      1.04 o 
   4  10   1       29.83       31.44      0.85 o 
   5  10   1        9.43       11.11      0.59 o 
   6  10   1       29.77       34.24      1.00 o 
   7  10   1       75.58       69.20      1.28 o 
   8  10   1        0.65        0.21      0.55 o 
   9  10   1        3.61        3.23      0.68 o 
  10  10   1        9.19       10.92      1.13 o 
 -10  11   1        0.09        0.23      0.93 o 
  -9  11   1        1.65        1.53      0.68 o 
  -8  11   1      260.13      260.07      3.03 o 
  -7  11   1       54.24       50.52      1.11 o 
  -6  11   1      199.21      193.91      2.74 o 
  -5  11   1        0.05       -0.65      0.45 o 
  -4  11   1       26.97       30.63      0.85 o 
  -3  11   1      333.14      329.52      3.21 o 
  -2  11   1      583.68      618.53      5.61 o 
  -1  11   1        3.43        5.81      0.73 o 
   0  11   1        3.50        3.43      0.73 o 
   1  11   1       16.43       16.50      0.79 o 
   2  11   1       30.98       37.06      0.88 o 
   3  11   1      952.41      966.21      8.52 o 
   4  11   1        9.15       10.17      0.52 o 
   5  11   1       54.95       59.25      0.93 o 
   6  11   1        0.49        2.56      0.66 o 
   7  11   1      119.14      117.76      1.73 o 
   8  11   1       28.85       27.48      1.08 o 
   9  11   1       10.24       11.27      0.92 o 
  10  11   1        4.03        4.51      1.39 o 
  -9  12   1       10.20       10.05      1.13 o 
  -8  12   1        0.29        0.62      0.59 o 
  -7  12   1       13.61       16.37      0.77 o 
  -6  12   1        0.69        0.81      0.53 o 
  -5  12   1      220.09      222.06      3.05 o 
  -4  12   1      112.75      125.61      1.72 o 
  -3  12   1        0.02       -0.98      0.65 o 
  -2  12   1        8.99        9.62      0.68 o 
  -1  12   1       74.84       78.89      1.54 o 
   0  12   1       16.10       24.26      1.02 o 
   1  12   1       41.59       41.64      1.54 o 
   2  12   1      389.14      388.42      3.71 o 
   3  12   1      701.11      725.54      6.55 o 
   4  12   1      144.66      141.24      1.73 o 
   5  12   1        0.01       -0.28      0.58 o 
   6  12   1      333.88      321.41      4.07 o 
   7  12   1       26.18       26.92      1.08 o 
   8  12   1        2.29        1.41      0.78 o 
   9  12   1       30.80       40.44      1.26 o 
  -9  13   1        2.26        2.99      0.78 o 
  -8  13   1        0.06        0.23      0.59 o 
  -7  13   1        6.87        7.53      0.72 o 
  -6  13   1       10.62       12.34      0.73 o 
  -5  13   1      145.58      141.07      1.76 o 
  -4  13   1       25.39       27.48      0.86 o 
  -3  13   1       26.89       29.03      0.88 o 
  -2  13   1       55.18       56.00      1.46 o 
  -1  13   1       95.06       95.94      1.77 o 
   0  13   1       35.09       39.12      1.25 o 
   1  13   1       15.00       13.03      0.84 o 
   2  13   1       58.20       57.37      1.43 o 
   3  13   1       30.48       25.21      1.10 o 
   4  13   1      224.17      242.37      2.62 o 
   5  13   1       11.74       16.61      0.79 o 
   6  13   1      132.29      138.06      2.28 o 
   7  13   1       75.05       80.63      2.37 o 
   8  13   1        0.48        1.81      0.81 o 
   9  13   1        0.02        0.59      0.78 o 
  -8  14   1        1.01        0.89      0.78 o 
  -7  14   1       12.01       14.54      1.02 o 
  -6  14   1       74.82       81.01      1.33 o 
  -5  14   1       19.39       24.18      0.97 o 
  -4  14   1       85.54       83.95      1.46 o 
  -3  14   1       52.16       52.25      1.35 o 
  -2  14   1        2.25        0.82      0.78 o 
  -1  14   1       99.86      108.77      1.94 o 
   0  14   1        6.69        4.90      0.78 o 
   1  14   1      111.17      105.05      1.89 o 
   2  14   1       14.56       12.85      0.84 o 
   3  14   1       14.06       17.86      0.79 o 
   4  14   1        7.94        8.77      0.67 o 
   5  14   1        1.10        0.33      0.68 o 
   6  14   1        1.04        0.43      0.78 o 
   7  14   1        0.05        0.39      0.78 o 
   8  14   1        0.12       -0.99      0.78 o 
  -7  15   1        0.04        0.29      0.86 o 
  -6  15   1       18.70       20.29      1.42 o 
  -5  15   1       40.02       40.64      1.31 o 
  -4  15   1        0.10       -1.02      0.68 o 
  -3  15   1       42.54       37.83      1.31 o 
  -2  15   1      100.47      120.45      2.19 o 
  -1  15   1       12.86       14.91      0.96 o 
   0  15   1       15.42       14.88      0.96 o 
   1  15   1       31.66       26.83      1.20 o 
   2  15   1       41.84       41.71      1.39 o 
   3  15   1       35.49       41.17      1.31 o 
   4  15   1        0.39       -1.08      0.78 o 
   5  15   1        2.87        5.68      0.78 o 
   6  15   1        0.07        0.43      0.78 o 
   7  15   1        2.50        4.80      0.84 o 
  -6  16   1        0.04       -0.28      0.95 o 
  -5  16   1        0.04       -0.50      0.84 o 
  -4  16   1        9.72        5.72      0.84 o 
  -3  16   1        8.63        9.01      0.96 o 
  -2  16   1        0.01       -0.07      0.78 o 
  -1  16   1       57.90       52.69      1.59 o 
   0  16   1        1.13        1.80      0.84 o 
   1  16   1       73.80       69.09      1.66 o 
   2  16   1       72.80       69.40      1.66 o 
   3  16   1        3.21        3.54      0.84 o 
   4  16   1       20.18       24.49      1.20 o 
   5  16   1       17.88       16.72      1.45 o 
   6  16   1        4.84        8.24      1.22 o 
  -5  17   1        1.79        1.61      1.30 o 
  -4  17   1        2.17        3.83      1.06 o 
  -3  17   1        4.20        3.10      0.92 o 
  -2  17   1        2.48        1.15      0.78 o 
  -1  17   1        2.87        2.97      0.84 o 
   0  17   1       33.14       34.25      1.25 o 
   1  17   1       27.48       29.57      1.25 o 
   2  17   1        8.15        5.61      0.87 o 
   3  17   1        5.39        6.27      1.13 o 
   4  17   1        0.05       -0.92      0.86 o 
   5  17   1        0.35       -0.69      1.30 o 
  -3  18   1        9.63        9.09      1.02 o 
  -2  18   1        1.59        0.53      0.84 o 
  -1  18   1        1.49        1.72      0.92 o 
   0  18   1       13.75       15.63      1.02 o 
   1  18   1       18.63       27.36      1.25 o 
   2  18   1        2.48        3.94      1.56 o 
   3  18   1        9.10       11.47      1.13 o 
 -12   0   2        0.22        0.69      0.98 o 
 -11   0   2       32.91       34.54      1.63 o 
 -10   0   2        5.70       10.10      2.53 o 
  -9   0   2      564.64      531.73      8.13 o 
  -8   0   2       79.32       90.36      1.95 o 
  -7   0   2       32.05       47.36      1.30 o 
  -6   0   2        5.38        3.86      0.82 o 
  -5   0   2     3978.31     3965.33     46.58 o 
  -4   0   2     1184.71     1278.80     15.15 o 
  -3   0   2    35808.61    44670.03   1439.78 o 
  -2   0   2    30632.72    34346.11    799.31 o 
   1   0   2      183.00      179.23      3.77 o 
   2   0   2    28194.54    32595.72    810.81 o 
   3   0   2     1014.86      881.27     10.35 o 
   4   0   2      181.45      206.77      2.65 o 
   5   0   2     1774.95     1702.29     23.89 o 
   6   0   2      158.69      134.25      2.60 o 
   7   0   2      219.29      223.68      3.90 o 
   8   0   2      109.23      111.09      2.53 o 
   9   0   2        2.17        2.07      0.98 o 
  10   0   2      815.17      826.21     12.35 o 
  11   0   2       41.46       40.72      3.22 o 
  12   0   2        0.10        0.46      0.98 o 
 -12   1   2        2.88        1.26      0.69 o 
 -11   1   2       84.00       77.27      1.54 o 
 -10   1   2       49.76       54.27      1.26 o 
  -9   1   2        7.65        9.23      0.80 o 
  -8   1   2       22.19       23.03      0.84 o 
  -7   1   2       59.08       52.84      1.08 o 
  -6   1   2      708.50      808.82      7.47 o 
  -5   1   2     4506.99     4493.57     40.48 o 
  -4   1   2      267.20      257.74      2.50 o 
  -3   1   2      299.75      258.61      2.81 o 
  -2   1   2    12247.84    11522.93    135.77 o 
  -1   1   2     8399.25    10200.97    222.07 o 
   0   1   2      549.98      504.05      6.09 o 
   1   1   2     5295.58     5303.49     45.58 o 
   2   1   2     2657.72     2603.88     21.49 o 
   3   1   2       90.53       79.93      0.90 o 
   4   1   2       71.87       81.79      1.48 o 
   5   1   2      461.16      457.87      4.03 o 
   6   1   2      147.56      165.87      2.07 o 
   7   1   2       17.10       17.17      0.69 o 
   8   1   2       28.03       28.36      0.92 o 
   9   1   2        6.05        6.05      1.15 o 
  10   1   2      217.39      229.68      2.99 o 
  11   1   2        0.01        0.80      0.73 o 
  12   1   2        5.91        7.40      0.78 o 
 -12   2   2       11.58       13.08      0.95 o 
 -11   2   2        9.80       11.15      0.78 o 
 -10   2   2      211.37      197.64      2.53 o 
  -9   2   2        1.39        0.92      0.53 o 
  -8   2   2        2.61        0.57      0.46 o 
  -7   2   2      498.54      518.66      5.52 o 
  -6   2   2       93.48       98.08      1.23 o 
  -5   2   2      677.99      731.64      6.73 o 
  -4   2   2     1403.48     1489.93     13.33 o 
  -3   2   2     2144.05     2133.50     19.03 o 
  -2   2   2     7430.04     7093.26     73.51 o 
  -1   2   2     1308.60     1269.18     11.97 o 
   0   2   2     8485.86     7847.61     83.28 o 
   1   2   2     4600.20     4251.73     38.75 o 
   2   2   2       27.49       26.00      0.82 o 
   3   2   2     1913.25     1906.99     15.72 o 
   4   2   2     6657.39     6553.78     54.35 o 
   5   2   2        6.41       11.62      0.65 o 
   6   2   2      837.92      834.73      7.12 o 
   7   2   2      201.66      215.44      2.12 o 
   8   2   2       19.74       22.62      0.92 o 
   9   2   2      550.33      600.08      6.44 o 
  10   2   2       45.75       42.70      1.15 o 
  11   2   2       18.89       27.58      1.19 o 
  12   2   2        1.48        2.36      0.73 o 
 -12   3   2       20.72       20.61      1.13 o 
 -11   3   2        8.53       11.09      0.95 o 
 -10   3   2       27.51       27.63      0.96 o 
  -9   3   2        7.38        6.16      0.60 o 
  -8   3   2        3.45        2.47      0.54 o 
  -7   3   2       21.27       20.27      0.68 o 
  -6   3   2       10.49        7.07      0.41 o 
  -5   3   2      776.89      834.67      7.59 o 
  -4   3   2     2829.78     2802.48     23.02 o 
  -3   3   2        7.41        6.44      0.24 o 
  -2   3   2      735.62      680.65      5.89 o 
  -1   3   2     3600.36     3342.80     28.49 o 
   0   3   2      760.37      696.18      6.64 o 
   1   3   2    15695.66    16519.76    833.19 o 
   2   3   2     3024.99     2785.31     21.39 o 
   3   3   2     1342.14     1211.61      9.39 o 
   4   3   2      349.98      340.77      3.03 o 
   5   3   2     2310.52     2539.95     20.97 o 
   6   3   2        6.31        8.39      0.77 o 
   7   3   2      210.19      201.88      2.12 o 
   8   3   2        0.44       -0.13      0.47 o 
   9   3   2      346.49      325.64      3.85 o 
  10   3   2      227.79      234.92      3.04 o 
  11   3   2       72.59       74.77      1.66 o 
  12   3   2        2.83        3.37      0.69 o 
 -12   4   2       57.18       62.09      1.67 o 
 -11   4   2        1.63        0.92      0.80 o 
 -10   4   2       83.21       74.74      1.78 o 
  -9   4   2      183.92      183.95      2.82 o 
  -8   4   2     1203.47     1149.85     11.67 o 
  -7   4   2      425.68      424.69      4.11 o 
  -6   4   2       44.38       37.69      0.84 o 
  -5   4   2      383.95      375.51      3.33 o 
  -4   4   2     4434.90     4514.15     33.75 o 
  -3   4   2     2389.04     2455.47     19.15 o 
  -2   4   2      762.58      742.15      6.46 o 
  -1   4   2      879.68      745.91      6.46 o 
   0   4   2     1738.87     1846.32     17.35 o 
   1   4   2       16.42       24.31      1.28 o 
   2   4   2       28.09       20.01      0.54 o 
   3   4   2       55.34       44.43      0.67 o 
   4   4   2     3699.98     3853.50     29.54 o 
   5   4   2      974.96      931.93      7.33 o 
   6   4   2        0.95        2.17      0.39 o 
   7   4   2      406.67      418.52      3.80 o 
   8   4   2       30.61       31.14      0.93 o 
   9   4   2      148.73      149.82      2.83 o 
  10   4   2      123.21      129.22      2.00 o 
  11   4   2        0.00       -0.52      0.75 o 
  12   4   2        2.62        1.30      0.86 o 
 -12   5   2       22.97       24.04      1.22 o 
 -11   5   2        4.12        4.92      0.86 o 
 -10   5   2        1.98       -0.07      1.32 o 
  -9   5   2       20.62       20.43      0.95 o 
  -8   5   2       29.27       30.41      1.13 o 
  -7   5   2      380.18      424.29      4.14 o 
  -6   5   2      445.48      426.15      3.83 o 
  -5   5   2      470.39      499.51      3.80 o 
  -4   5   2     1927.14     1793.25     13.02 o 
  -3   5   2       48.58       50.25      1.04 o 
  -2   5   2     1119.86     1076.51      9.26 o 
  -1   5   2      324.63      289.18      2.95 o 
   0   5   2      177.92      202.04      4.58 o 
   1   5   2     5897.36     5571.36     47.23 o 
   2   5   2       74.03       84.14      2.16 o 
   3   5   2     1828.56     1903.47     13.81 o 
   4   5   2      204.82      238.46      1.98 o 
   5   5   2      716.93      687.45      5.19 o 
   6   5   2      667.25      671.47      5.45 o 
   7   5   2       85.27       81.22      1.18 o 
   8   5   2       36.08       36.36      0.83 o 
   9   5   2        5.63        7.10      0.58 o 
  10   5   2       34.84       37.55      1.53 o 
  11   5   2       25.53       24.31      1.13 o 
  12   5   2        0.86        0.13      0.86 o 
 -12   6   2       10.96        9.64      0.98 o 
 -11   6   2       35.62       36.37      2.18 o 
 -10   6   2        6.50        8.46      0.86 o 
  -9   6   2        2.18        1.26      0.69 o 
  -8   6   2       29.72       24.58      0.96 o 
  -7   6   2      296.92      286.24      2.80 o 
  -6   6   2      224.48      241.58      2.43 o 
  -5   6   2      274.40      261.49      2.15 o 
  -4   6   2      284.90      232.18      2.27 o 
  -3   6   2      277.33      249.92      2.37 o 
  -2   6   2      206.45      230.38      2.18 o 
  -1   6   2     2174.70     2078.16     17.65 o 
   0   6   2     2337.57     2386.30     25.95 o 
   1   6   2     6089.13     5874.47     49.79 o 
   2   6   2     1300.91     1327.06     10.38 o 
   3   6   2     1213.13     1323.66      9.68 o 
   4   6   2      212.14      230.30      1.92 o 
   5   6   2      407.43      439.08      3.44 o 
   6   6   2      224.63      216.29      1.88 o 
   7   6   2      118.83      102.80      1.37 o 
   8   6   2       84.71       73.54      1.13 o 
   9   6   2       23.64       26.22      0.83 o 
  10   6   2       24.14       24.27      1.13 o 
  11   6   2       18.03       16.98      1.13 o 
 -11   7   2        2.31        1.38      0.80 o 
 -10   7   2       34.37       37.40      1.11 o 
  -9   7   2       15.12       15.26      0.84 o 
  -8   7   2      136.61      145.31      1.75 o 
  -7   7   2      358.68      344.26      3.33 o 
  -6   7   2       15.11       18.53      0.61 o 
  -5   7   2      121.52      127.89      1.45 o 
  -4   7   2       49.69       43.56      0.80 o 
  -3   7   2        4.33        3.18      0.38 o 
  -2   7   2      100.95       79.17      1.18 o 
  -1   7   2      571.15      602.72      5.29 o 
   0   7   2     7026.76     6981.00     77.54 o 
   1   7   2      410.10      440.78      3.96 o 
   2   7   2      144.94      139.54      1.35 o 
   3   7   2      860.08      810.09      7.23 o 
   4   7   2      234.80      221.34      1.86 o 
   5   7   2      253.41      228.52      1.94 o 
   6   7   2       15.11       17.29      0.87 o 
   7   7   2        5.34        5.14      0.51 o 
   8   7   2       74.04       79.83      1.30 o 
   9   7   2       23.30       30.55      0.93 o 
  10   7   2        4.52        1.78      0.66 o 
  11   7   2        3.36        6.16      0.86 o 
 -11   8   2        2.04        4.19      1.72 o 
 -10   8   2        0.02       -0.57      0.69 o 
  -9   8   2       19.90       21.94      0.93 o 
  -8   8   2        6.07        7.45      0.58 o 
  -7   8   2        6.26        4.27      0.64 o 
  -6   8   2       39.15       39.53      0.88 o 
  -5   8   2       34.02       29.66      0.69 o 
  -4   8   2      732.60      698.04      6.24 o 
  -3   8   2       16.02       17.68      0.69 o 
  -2   8   2     1422.38     1605.46     15.22 o 
  -1   8   2      944.93      891.60      7.73 o 
   0   8   2       63.85       77.23      1.92 o 
   1   8   2        3.62        9.40      0.42 o 
   2   8   2      424.95      434.75      3.96 o 
   3   8   2       93.84      104.71      1.67 o 
   4   8   2        5.14        4.88      0.37 o 
   5   8   2       92.15       84.57      1.00 o 
   6   8   2        0.30        0.15      0.42 o 
   7   8   2      332.94      289.67      3.15 o 
   8   8   2        0.00       -0.25      0.55 o 
   9   8   2       65.52       64.17      1.25 o 
  10   8   2       14.47       17.48      0.91 o 
  11   8   2        6.80        8.74      0.84 o 
 -11   9   2        8.46        9.19      0.95 o 
 -10   9   2        2.05        2.30      0.80 o 
  -9   9   2        1.13        0.65      0.65 o 
  -8   9   2        1.58        2.19      0.56 o 
  -7   9   2       44.65       44.51      0.99 o 
  -6   9   2       10.49        8.38      0.61 o 
  -5   9   2       14.90       17.49      0.64 o 
  -4   9   2        4.00        4.45      0.51 o 
  -3   9   2       75.37       65.17      1.08 o 
  -2   9   2      119.16      122.82      1.63 o 
  -1   9   2       60.38       55.07      1.03 o 
   0   9   2      117.46      154.77      1.84 o 
   1   9   2      914.38      926.26      8.90 o 
   2   9   2       39.78       36.91      0.89 o 
   3   9   2       11.59        9.90      0.39 o 
   4   9   2      172.92      179.42      1.61 o 
   5   9   2      162.84      163.26      1.64 o 
   6   9   2       19.68       19.48      0.67 o 
   7   9   2       18.01       19.93      0.86 o 
   8   9   2        4.34        1.56      0.52 o 
   9   9   2        2.14        2.53      0.69 o 
  10   9   2       53.32       52.16      1.76 o 
 -10  10   2       31.32       27.96      1.02 o 
  -9  10   2       58.21       56.79      1.25 o 
  -8  10   2       10.89       11.41      0.71 o 
  -7  10   2       17.76       18.73      0.88 o 
  -6  10   2       36.72       29.70      0.86 o 
  -5  10   2       49.60       45.56      1.03 o 
  -4  10   2        0.65        0.76      0.47 o 
  -3  10   2      448.48      414.40      3.92 o 
  -2  10   2      106.22      102.54      1.46 o 
  -1  10   2     1629.82     1596.09     17.35 o 
   0  10   2       95.57       95.87      1.35 o 
   1  10   2       60.32       69.47      1.28 o 
   2  10   2       57.56       69.88      1.11 o 
   3  10   2       19.10       17.49      0.50 o 
   4  10   2      738.02      732.93      5.59 o 
   5  10   2      273.08      262.85      2.65 o 
   6  10   2      604.45      609.38      6.20 o 
   7  10   2      141.48      126.97      2.05 o 
   8  10   2       22.21       21.95      1.02 o 
   9  10   2        8.24        7.50      0.78 o 
  10  10   2       13.21       15.40      1.25 o 
 -10  11   2        0.26        0.16      0.78 o 
  -9  11   2       25.05       23.18      1.36 o 
  -8  11   2        0.25        0.22      0.58 o 
  -7  11   2       23.33       23.06      0.86 o 
  -6  11   2      318.13      313.26      3.15 o 
  -5  11   2      166.61      172.28      2.21 o 
  -4  11   2        9.27        8.69      0.61 o 
  -3  11   2      121.67      115.58      1.66 o 
  -2  11   2      421.58      445.76      4.64 o 
  -1  11   2      902.11      923.13     10.34 o 
   0  11   2      132.85      137.17      2.79 o 
   1  11   2      371.71      404.17      4.17 o 
   2  11   2       12.93       16.59      0.64 o 
   3  11   2      479.43      474.35      4.46 o 
   4  11   2      354.40      333.90      3.27 o 
   5  11   2        0.24       -1.07      0.71 o 
   6  11   2       26.07       25.06      0.94 o 
   7  11   2        6.34       11.78      0.80 o 
   8  11   2       93.33       91.25      1.79 o 
   9  11   2        0.77        1.41      0.78 o 
  10  11   2        1.88        4.68      0.95 o 
  -9  12   2       14.96       10.42      0.84 o 
  -8  12   2       50.24       49.79      1.11 o 
  -7  12   2       69.76       64.17      1.21 o 
  -6  12   2      887.49      871.77      7.77 o 
  -5  12   2       88.83       85.25      1.51 o 
  -4  12   2      241.42      221.54      2.43 o 
  -3  12   2       13.17       10.56      0.72 o 
  -2  12   2        0.10        0.62      0.63 o 
  -1  12   2        0.86        0.81      0.63 o 
   0  12   2        8.41        7.78      0.73 o 
   1  12   2      137.83      134.01      2.12 o 
   2  12   2       41.63       49.83      1.07 o 
   3  12   2       40.23       34.79      0.88 o 
   4  12   2      458.32      446.08      4.67 o 
   5  12   2      127.12      117.34      1.76 o 
   6  12   2       65.94       56.23      1.35 o 
   7  12   2       33.05       38.10      1.25 o 
   8  12   2       15.93       19.97      1.02 o 
   9  12   2       17.88       20.38      1.02 o 
  -9  13   2        0.72        0.28      0.68 o 
  -8  13   2        0.40       -0.19      0.68 o 
  -7  13   2        8.95       10.09      0.71 o 
  -6  13   2        4.06        4.24      0.72 o 
  -5  13   2      315.49      329.75      4.24 o 
  -4  13   2       12.75       15.97      0.79 o 
  -3  13   2       26.48       27.94      1.20 o 
  -2  13   2        8.48        6.77      0.86 o 
  -1  13   2        0.14        0.34      0.73 o 
   0  13   2       68.19       68.26      1.48 o 
   1  13   2        6.33        5.47      0.86 o 
   2  13   2       35.08       35.81      1.20 o 
   3  13   2       36.56       35.77      1.10 o 
   4  13   2      271.89      259.68      3.49 o 
   5  13   2       12.53        9.43      0.68 o 
   6  13   2        4.97        3.68      0.78 o 
   7  13   2        0.55        0.92      0.78 o 
   8  13   2       14.55       14.60      1.02 o 
  -8  14   2        2.32        1.84      0.73 o 
  -7  14   2        0.35        0.64      0.68 o 
  -6  14   2       68.24       67.49      1.40 o 
  -5  14   2       17.76       15.74      1.02 o 
  -4  14   2        6.55        8.19      0.84 o 
  -3  14   2        4.72        1.32      0.73 o 
  -2  14   2        5.36        5.80      0.80 o 
  -1  14   2       52.76       45.96      1.25 o 
   0  14   2        9.16        8.17      0.78 o 
   1  14   2        5.94       10.38      0.81 o 
   2  14   2      108.13       98.28      1.82 o 
   3  14   2      312.18      307.73      4.02 o 
   4  14   2        0.19        0.69      0.93 o 
   5  14   2        0.01       -0.25      0.76 o 
   6  14   2       22.74       21.00      1.02 o 
   7  14   2        0.55       -0.07      0.78 o 
   8  14   2        0.18        0.20      0.78 o 
  -7  15   2        2.94        2.30      0.93 o 
  -6  15   2        0.17        0.46      0.68 o 
  -5  15   2        2.71        1.69      1.06 o 
  -4  15   2        2.53        4.29      1.06 o 
  -3  15   2       90.03       85.59      1.77 o 
  -2  15   2        0.03       -0.92      0.73 o 
  -1  15   2       23.38       25.26      1.73 o 
   0  15   2        7.01        6.19      0.84 o 
   1  15   2       19.23       16.92      1.03 o 
   2  15   2        0.01        0.70      0.73 o 
   3  15   2        0.74        0.54      0.86 o 
   4  15   2      179.27      170.92      2.64 o 
   5  15   2       16.20       14.87      1.51 o 
   6  15   2        6.57       12.12      1.02 o 
   7  15   2        0.22        1.51      0.78 o 
  -6  16   2        2.54        0.77      1.16 o 
  -5  16   2       83.03       76.90      2.12 o 
  -4  16   2        5.47        3.97      1.26 o 
  -3  16   2       21.37       25.99      1.20 o 
  -2  16   2        8.29        5.25      1.06 o 
  -1  16   2        9.17       15.42      1.02 o 
   0  16   2        1.98        3.38      0.78 o 
   1  16   2        0.25       -0.30      0.78 o 
   2  16   2        7.06        6.86      0.99 o 
   3  16   2        1.92        1.34      0.97 o 
   4  16   2        9.48        9.85      1.25 o 
   5  16   2        0.07        1.24      1.27 o 
   6  16   2        0.41        0.14      1.12 o 
  -5  17   2       13.54       15.50      1.33 o 
  -4  17   2       25.97       26.67      1.59 o 
  -3  17   2        2.80        4.60      0.84 o 
  -2  17   2       14.13       15.41      1.02 o 
  -1  17   2       22.74       19.78      1.08 o 
   0  17   2        4.01        5.46      0.92 o 
   1  17   2        1.39        2.12      0.84 o 
   2  17   2       35.89       34.96      1.67 o 
   3  17   2        8.99        8.02      0.99 o 
   4  17   2        0.80        0.32      1.27 o 
  -3  18   2       22.49       23.17      1.73 o 
  -2  18   2       10.85       14.25      1.02 o 
  -1  18   2        9.07        8.57      1.02 o 
   0  18   2        1.29        0.66      1.13 o 
   1  18   2        0.01       -0.63      0.86 o 
   2  18   2        1.77        3.51      1.13 o 
 -12   1   3        0.00        1.23      0.94 o 
 -11   1   3       12.83       11.28      0.73 o 
 -10   1   3        4.20        8.39      0.93 o 
  -9   1   3      200.02      184.55      2.30 o 
  -8   1   3       84.04       86.32      1.59 o 
  -7   1   3       61.00       79.90      1.31 o 
  -6   1   3     1077.21     1072.21      9.81 o 
  -5   1   3      104.26      118.10      1.30 o 
  -4   1   3      425.51      467.10      4.06 o 
  -3   1   3      266.46      296.85      3.14 o 
  -2   1   3    14674.25    15737.09    346.21 o 
   0   1   3       78.73       74.72      1.30 o 
   1   1   3     5349.69     5152.86     42.42 o 
   2   1   3      372.42      370.50      3.45 o 
   3   1   3     2912.86     2849.72     23.30 o 
   4   1   3      172.73      188.43      2.23 o 
   5   1   3       91.35       92.25      1.23 o 
   6   1   3        1.85        1.47      0.41 o 
   7   1   3      199.78      190.38      2.46 o 
   8   1   3      226.62      229.44      2.87 o 
   9   1   3      175.29      181.41      2.53 o 
  10   1   3        2.11        3.26      0.79 o 
  11   1   3        6.03        6.64      0.78 o 
  12   1   3        0.79        0.11      0.69 o 
 -12   2   3       30.17       32.07      1.33 o 
 -11   2   3        0.08       -0.20      1.24 o 
 -10   2   3      253.98      241.40      2.99 o 
  -9   2   3        3.02        5.42      0.54 o 
  -8   2   3        1.76        1.72      0.46 o 
  -7   2   3       11.42        8.28      1.00 o 
  -6   2   3       10.77        6.41      0.46 o 
  -5   2   3      148.66      130.14      1.44 o 
  -4   2   3       61.07       66.25      0.82 o 
  -3   2   3      237.92      224.46      3.40 o 
  -2   2   3     2143.05     2112.42     30.89 o 
  -1   2   3      416.25      385.49      5.90 o 
   0   2   3      107.16      114.46      2.50 o 
   1   2   3     2426.09     2431.66     22.01 o 
   2   2   3      715.68      672.31      5.68 o 
   3   2   3      926.47      981.02      8.23 o 
   4   2   3     1898.60     2050.18     16.98 o 
   5   2   3       22.01       20.56      0.63 o 
   6   2   3       99.98      101.73      1.28 o 
   7   2   3       85.00       95.58      1.39 o 
   8   2   3      154.30      178.67      2.41 o 
   9   2   3      103.97      104.56      1.84 o 
  10   2   3       87.21       93.26      1.77 o 
  11   2   3        3.09        3.31      0.73 o 
  12   2   3        0.12        0.23      0.69 o 
 -12   3   3       24.55       21.05      1.06 o 
 -11   3   3       37.29       29.85      1.33 o 
 -10   3   3        5.77        2.68      0.99 o 
  -9   3   3      128.65      133.82      2.61 o 
  -8   3   3        4.15        6.40      0.60 o 
  -7   3   3      173.91      172.18      2.12 o 
  -6   3   3     2592.12     2622.16     23.54 o 
  -5   3   3      176.25      172.45      1.80 o 
  -4   3   3     1609.74     1630.71     14.68 o 
  -3   3   3      110.00      115.42      1.38 o 
  -2   3   3      145.11      125.78      1.92 o 
  -1   3   3      979.69      937.21      8.02 o 
   0   3   3     2699.01     2508.38     26.10 o 
   1   3   3      589.05      594.59      5.05 o 
   2   3   3     3252.30     3352.00     28.69 o 
   3   3   3     4324.05     4495.80     37.12 o 
   4   3   3      480.61      490.56      3.96 o 
   5   3   3      804.95      731.78      6.30 o 
   6   3   3       41.78       51.86      0.90 o 
   7   3   3      195.46      201.57      2.12 o 
   8   3   3      125.37      111.37      1.46 o 
   9   3   3       11.36       16.27      0.92 o 
  10   3   3       95.43       98.87      1.80 o 
  11   3   3        9.04       10.50      1.26 o 
  12   3   3       14.36       17.92      0.92 o 
 -12   4   3       23.04       26.44      1.22 o 
 -11   4   3        1.60        3.56      0.80 o 
 -10   4   3       61.44       66.06      2.13 o 
  -9   4   3        0.72        1.49      0.68 o 
  -8   4   3      112.05      118.07      1.71 o 
  -7   4   3      291.78      302.10      3.08 o 
  -6   4   3      437.82      456.21      4.39 o 
  -5   4   3      398.03      417.78      4.02 o 
  -4   4   3      428.46      392.10      3.59 o 
  -3   4   3      863.63      980.40      8.45 o 
  -2   4   3       38.44       45.68      1.47 o 
  -1   4   3      507.35      460.92      4.05 o 
   0   4   3       15.50       13.57      0.90 o 
   1   4   3     5605.49     5556.70     51.13 o 
   2   4   3     7198.30     7065.10     54.33 o 
   3   4   3      429.06      454.68      3.99 o 
   4   4   3       81.44       84.27      0.93 o 
   5   4   3        2.27        3.37      1.02 o 
   6   4   3       16.24       15.17      0.56 o 
   7   4   3       90.67       86.00      1.24 o 
   8   4   3      145.15      152.69      1.78 o 
   9   4   3        1.28        7.01      0.58 o 
  10   4   3        0.52        0.40      0.73 o 
  11   4   3       81.78       79.23      1.66 o 
  12   4   3        0.79        2.76      0.78 o 
 -12   5   3        0.21        0.77      0.80 o 
 -11   5   3       16.34       15.26      1.06 o 
 -10   5   3       25.62       24.03      1.11 o 
  -9   5   3       28.09       22.15      1.06 o 
  -8   5   3       21.84       25.20      1.06 o 
  -7   5   3        7.83        8.08      0.69 o 
  -6   5   3       93.74       88.97      1.18 o 
  -5   5   3      567.36      544.25      4.15 o 
  -4   5   3      330.89      373.79      3.56 o 
  -3   5   3       84.31      122.71      1.33 o 
  -2   5   3      349.74      314.52      2.86 o 
  -1   5   3     2185.92     2252.45     19.09 o 
   0   5   3      242.92      269.46      2.74 o 
   1   5   3     2030.53     2055.01     17.47 o 
   2   5   3      436.02      500.83      4.06 o 
   3   5   3       64.85       65.56      1.23 o 
   4   5   3     1450.43     1502.64     11.63 o 
   5   5   3      451.83      449.50      3.69 o 
   6   5   3       26.74       26.42      0.71 o 
   7   5   3      333.75      325.60      3.12 o 
   8   5   3       23.38       22.73      0.77 o 
   9   5   3       81.74       92.27      1.37 o 
  10   5   3       35.59       33.41      1.08 o 
  11   5   3        0.12        1.29      0.73 o 
 -12   6   3        4.78        5.21      0.78 o 
 -11   6   3       15.59       12.64      0.95 o 
 -10   6   3        3.59        0.57      0.69 o 
  -9   6   3       10.13       11.75      0.86 o 
  -8   6   3       30.24       29.43      0.96 o 
  -7   6   3        0.35        1.38      0.50 o 
  -6   6   3      543.76      516.81      4.68 o 
  -5   6   3        2.30        4.31      0.31 o 
  -4   6   3     1507.24     1640.78     14.03 o 
  -3   6   3       14.17       10.58      0.48 o 
  -2   6   3      600.43      597.27      5.82 o 
  -1   6   3       65.80       97.67      1.21 o 
   0   6   3     1903.34     2012.67     18.95 o 
   1   6   3     1269.49     1306.34     10.29 o 
   2   6   3      218.78      275.02      3.04 o 
   3   6   3        0.29        1.36      0.25 o 
   4   6   3      292.00      263.47      2.15 o 
   5   6   3       70.00       77.52      1.01 o 
   6   6   3       28.58       29.89      0.91 o 
   7   6   3       43.71       39.97      0.81 o 
   8   6   3        0.73        1.17      0.51 o 
   9   6   3       89.66      104.76      1.43 o 
  10   6   3       21.63       20.18      1.02 o 
  11   6   3       10.78       15.86      2.33 o 
 -11   7   3       23.34       24.94      1.08 o 
 -10   7   3        0.94        1.15      0.69 o 
  -9   7   3        1.12        2.92      0.69 o 
  -8   7   3       85.82       92.13      1.58 o 
  -7   7   3       49.16       48.54      1.30 o 
  -6   7   3      292.15      313.69      3.04 o 
  -5   7   3       98.52       83.90      1.13 o 
  -4   7   3      351.82      370.49      3.46 o 
  -3   7   3      240.10      227.99      2.46 o 
  -2   7   3       32.81       35.90      0.98 o 
  -1   7   3      490.35      478.37      4.26 o 
   0   7   3      730.99      776.24      7.51 o 
   1   7   3      400.44      436.86      3.61 o 
   2   7   3     1721.18     1806.34     14.15 o 
   3   7   3      514.38      558.82      4.23 o 
   4   7   3        2.06        0.69      0.42 o 
   5   7   3        5.52        4.84      0.40 o 
   6   7   3      260.34      261.53      2.40 o 
   7   7   3       22.30       25.50      0.71 o 
   8   7   3       30.56       36.64      1.12 o 
   9   7   3        3.51        3.97      0.58 o 
  10   7   3        0.23        0.77      0.73 o 
  11   7   3       67.61       61.62      2.28 o 
 -11   8   3        0.63        1.03      0.69 o 
 -10   8   3       11.03       11.59      0.80 o 
  -9   8   3      314.17      320.44      3.94 o 
  -8   8   3       67.78       66.78      1.18 o 
  -7   8   3        1.46        0.79      0.58 o 
  -6   8   3      471.44      446.75      4.14 o 
  -5   8   3      142.96      138.36      1.82 o 
  -4   8   3        0.11        0.49      0.44 o 
  -3   8   3      143.82      160.44      1.91 o 
  -2   8   3      463.96      451.12      4.54 o 
  -1   8   3       18.52       20.49      1.11 o 
   0   8   3       23.56       23.74      0.70 o 
   1   8   3      303.72      350.97      3.57 o 
   2   8   3      531.01      589.60      5.13 o 
   3   8   3        8.13       11.50      0.41 o 
   4   8   3       37.18       40.37      0.80 o 
   5   8   3       92.40       84.33      1.07 o 
   6   8   3       44.84       53.15      0.87 o 
   7   8   3        9.81       12.20      0.61 o 
   8   8   3       42.60       36.47      1.20 o 
   9   8   3        2.70        0.70      0.73 o 
  10   8   3       23.39       24.94      1.22 o 
  11   8   3       42.43       49.02      2.53 o 
 -11   9   3        0.85        1.30      1.17 o 
 -10   9   3       19.73       22.32      1.02 o 
  -9   9   3      157.19      149.99      2.92 o 
  -8   9   3        2.02        1.15      0.56 o 
  -7   9   3        8.61       12.32      0.61 o 
  -6   9   3       11.86       14.11      0.61 o 
  -5   9   3        2.22        2.58      0.55 o 
  -4   9   3     1635.28     1699.25     14.60 o 
  -3   9   3      775.36      754.80      7.42 o 
  -2   9   3      331.57      367.14      3.81 o 
  -1   9   3     1185.74     1078.36     11.95 o 
   0   9   3      196.31      182.61      2.33 o 
   1   9   3       15.88       21.78      0.77 o 
   2   9   3      414.37      395.08      3.67 o 
   3   9   3      137.23      130.32      1.42 o 
   4   9   3       12.45       11.48      0.61 o 
   5   9   3       39.36       39.88      0.85 o 
   6   9   3       67.27       63.15      1.02 o 
   7   9   3       21.09       18.62      0.92 o 
   8   9   3       82.09       84.23      1.71 o 
   9   9   3       12.25       10.54      0.84 o 
  10   9   3        1.50        1.15      0.95 o 
 -10  10   3       12.89       12.52      0.96 o 
  -9  10   3        2.78        1.49      0.72 o 
  -8  10   3       35.34       33.34      0.94 o 
  -7  10   3       30.34       36.42      1.12 o 
  -6  10   3       61.12       50.24      0.99 o 
  -5  10   3        1.19        1.01      0.62 o 
  -4  10   3       19.66       23.92      0.78 o 
  -3  10   3       46.77       43.13      0.98 o 
  -2  10   3       39.84       36.91      0.95 o 
  -1  10   3       62.15       57.96      1.53 o 
   0  10   3      296.39      272.03      3.45 o 
   1  10   3      135.66      129.91      2.46 o 
   2  10   3      138.12      135.52      1.62 o 
   3  10   3       30.89       30.51      0.97 o 
   4  10   3      305.13      297.70      2.99 o 
   5  10   3      191.06      162.38      1.83 o 
   6  10   3      163.19      148.71      2.01 o 
   7  10   3       26.25       24.37      1.08 o 
   8  10   3       52.67       50.92      1.43 o 
   9  10   3        0.50        1.15      0.78 o 
  10  10   3        0.64        1.15      0.78 o 
 -10  11   3       18.91       21.19      1.07 o 
  -9  11   3       42.21       40.59      1.27 o 
  -8  11   3       52.29       53.56      1.13 o 
  -7  11   3        5.28        7.06      0.64 o 
  -6  11   3        0.48       -0.11      0.86 o 
  -5  11   3      106.63      103.72      1.61 o 
  -4  11   3        3.28        2.38      0.63 o 
  -3  11   3        5.60        4.21      0.63 o 
  -2  11   3        0.04        0.41      0.63 o 
  -1  11   3      149.06      167.34      2.35 o 
   0  11   3      174.19      172.89      2.53 o 
   1  11   3        0.56        2.49      1.59 o 
   2  11   3      889.60      915.27      8.05 o 
   3  11   3      508.89      535.02      4.93 o 
   4  11   3      125.13      118.72      1.70 o 
   5  11   3       15.07       15.60      0.72 o 
   6  11   3        2.08        2.30      0.74 o 
   7  11   3       24.42       32.77      1.25 o 
   8  11   3        0.04        0.64      0.73 o 
   9  11   3       38.18       41.94      1.31 o 
  -9  12   3       12.51       12.39      1.02 o 
  -8  12   3       63.30       66.30      1.40 o 
  -7  12   3       57.76       60.76      1.35 o 
  -6  12   3        1.43        2.23      0.65 o 
  -5  12   3        7.36        8.35      0.84 o 
  -4  12   3      103.34      103.03      2.52 o 
  -3  12   3       44.19       42.75      1.25 o 
  -2  12   3       68.36       84.51      1.66 o 
  -1  12   3       54.71       57.55      1.35 o 
   0  12   3       65.44       61.12      1.43 o 
   1  12   3      428.79      441.59      6.64 o 
   2  12   3       14.68       12.71      1.21 o 
   3  12   3      688.87      683.85      6.84 o 
   4  12   3       39.48       42.42      1.10 o 
   5  12   3        1.75        0.93      0.87 o 
   6  12   3        0.60       -0.39      0.59 o 
   7  12   3       15.49       17.91      1.08 o 
   8  12   3       67.33       68.26      1.58 o 
   9  12   3       22.36       25.44      1.25 o 
  -9  13   3        0.58        0.69      0.78 o 
  -8  13   3        8.79       10.62      0.91 o 
  -7  13   3       45.90       46.66      1.16 o 
  -6  13   3        0.00       -0.63      0.57 o 
  -5  13   3       51.32       56.86      1.76 o 
  -4  13   3        2.76        2.30      0.73 o 
  -3  13   3       67.12       62.69      1.48 o 
  -2  13   3        7.96        7.45      0.78 o 
  -1  13   3       36.06       38.80      1.91 o 
   0  13   3       10.96       11.84      0.81 o 
   1  13   3      205.48      174.65      2.58 o 
   2  13   3      129.83      123.29      2.12 o 
   3  13   3      129.95      122.13      2.12 o 
   4  13   3      105.66      107.38      1.66 o 
   5  13   3       34.86       33.62      1.06 o 
   6  13   3        0.08        0.69      0.78 o 
   7  13   3        4.08        4.85      0.80 o 
   8  13   3        7.82        8.84      0.91 o 
  -8  14   3        0.01        0.57      0.72 o 
  -7  14   3        2.76        4.16      0.96 o 
  -6  14   3       44.26       40.66      1.31 o 
  -5  14   3        0.15        0.23      0.95 o 
  -4  14   3        7.67        7.47      1.06 o 
  -3  14   3        1.34        0.18      0.73 o 
  -2  14   3        0.14       -1.01      0.73 o 
  -1  14   3      303.04      318.79      5.04 o 
   0  14   3        5.49        6.22      0.78 o 
   1  14   3       26.07       25.74      1.08 o 
   2  14   3       29.61       26.37      1.22 o 
   3  14   3       15.24        9.80      0.90 o 
   4  14   3       33.40       35.82      1.28 o 
   5  14   3       51.79       51.56      1.25 o 
   6  14   3       19.25       18.63      1.02 o 
   7  14   3        2.41        4.97      0.78 o 
  -7  15   3        4.91        4.79      0.87 o 
  -6  15   3        1.93       -0.07      1.26 o 
  -5  15   3       52.63       42.61      1.67 o 
  -4  15   3       64.22       71.98      2.23 o 
  -3  15   3       20.85       22.90      1.15 o 
  -2  15   3       32.57       35.41      1.25 o 
  -1  15   3       52.46       49.33      1.43 o 
   0  15   3        3.57        2.36      0.73 o 
   1  15   3        0.42       -0.03      0.73 o 
   2  15   3        2.84        3.76      0.86 o 
   3  15   3       31.37       31.62      1.40 o 
   4  15   3       71.80       67.32      1.63 o 
   5  15   3      111.56      108.14      2.05 o 
   6  15   3        6.04        4.23      0.99 o 
  -6  16   3        7.65        7.59      1.00 o 
  -5  16   3       49.30       54.98      1.86 o 
  -4  16   3       19.68       18.87      1.33 o 
  -3  16   3       87.98       91.92      1.94 o 
  -2  16   3        2.90        1.34      0.84 o 
  -1  16   3       23.31       23.55      1.19 o 
   0  16   3        0.15        0.36      0.78 o 
   1  16   3        5.74        7.67      1.27 o 
   2  16   3       23.29       20.76      1.13 o 
   3  16   3        0.02       -0.71      0.86 o 
   4  16   3        2.99        0.50      0.90 o 
   5  16   3        0.69        1.58      0.93 o 
  -4  17   3        0.00       -1.38      0.95 o 
  -3  17   3       13.13       12.45      1.08 o 
  -2  17   3        9.32        6.49      0.87 o 
  -1  17   3        8.41       15.74      2.32 o 
   0  17   3       14.76       15.77      1.02 o 
   1  17   3        0.24       -0.54      0.86 o 
   2  17   3        3.20        3.01      0.90 o 
   3  17   3        2.77        1.80      0.86 o 
   4  17   3        1.50        3.23      1.08 o 
  -2  18   3       20.02       20.06      1.20 o 
  -1  18   3        6.30       10.05      1.02 o 
   0  18   3        0.00        0.17      0.86 o 
   1  18   3        1.01        0.64      1.26 o 
 -12   0   4        7.15        3.74      2.07 o 
 -11   0   4       39.41       37.72      1.63 o 
 -10   0   4      193.70      183.51      6.90 o 
  -9   0   4        1.41       -0.98      0.65 o 
  -8   0   4       64.05       56.11      1.63 o 
  -7   0   4      534.66      484.84      7.15 o 
  -6   0   4        0.01       -0.46      0.65 o 
  -5   0   4     4576.28     4653.85     54.57 o 
  -4   0   4      243.34      204.22     13.79 o 
  -3   0   4     3443.70     3376.11     66.21 o 
   0   0   4       37.81       38.62      1.38 o 
   1   0   4     1613.38     1459.50     16.96 o 
   2   0   4       29.82       15.87      0.70 o 
   3   0   4      462.52      471.19      5.75 o 
   4   0   4      143.94      139.82      2.02 o 
   5   0   4      693.77      771.95      9.28 o 
   6   0   4     1278.12     1280.93     18.37 o 
   7   0   4        0.03        0.92      0.98 o 
   8   0   4       79.60       72.21      1.95 o 
   9   0   4      187.23      138.17      2.93 o 
  10   0   4      285.68      281.35      5.03 o 
  11   0   4       20.08       13.81      1.30 o 
 -12   1   4       26.42       27.27      1.22 o 
 -11   1   4       83.25       80.06      1.61 o 
 -10   1   4        3.64        5.58      0.69 o 
  -9   1   4        0.61        1.34      0.50 o 
  -8   1   4      174.59      190.32      2.32 o 
  -7   1   4      181.37      168.67      2.07 o 
  -6   1   4      153.81      181.84      1.89 o 
  -5   1   4      142.70      158.99      1.50 o 
  -4   1   4       74.12       70.12      1.30 o 
  -3   1   4     5196.97     4923.70     96.55 o 
  -2   1   4     4507.38     4544.39     89.20 o 
   0   1   4      111.14       98.23      1.77 o 
   1   1   4      891.51      940.08      7.78 o 
   2   1   4     2458.49     2320.10     20.63 o 
   3   1   4     3599.28     3665.43     29.95 o 
   4   1   4      443.14      491.56      4.64 o 
   5   1   4      456.09      472.82      4.56 o 
   6   1   4        6.21        9.54      0.55 o 
   7   1   4      117.01      131.03      1.89 o 
   8   1   4      170.48      164.04      2.30 o 
   9   1   4       17.48       22.94      1.59 o 
  10   1   4       14.38       17.29      0.92 o 
  11   1   4        5.98        4.53      0.98 o 
 -12   2   4       29.88       30.08      1.33 o 
 -11   2   4       20.44       19.58      1.06 o 
 -10   2   4        0.22        0.00      0.87 o 
  -9   2   4       75.96       79.38      1.38 o 
  -8   2   4      240.81      209.24      2.53 o 
  -7   2   4        8.74       16.18      0.69 o 
  -6   2   4      733.71      752.56      6.94 o 
  -5   2   4     1221.01     1263.48     11.41 o 
  -4   2   4       72.45       91.68      5.57 o 
  -3   2   4     6016.83     5478.43     87.59 o 
  -2   2   4     1257.22     1326.90     25.75 o 
  -1   2   4       12.77       15.17      1.38 o 
   0   2   4       69.22       65.94      1.22 o 
   1   2   4     1105.47     1089.97     10.00 o 
   2   2   4     3343.28     3443.71     30.40 o 
   3   2   4      107.23       93.43      1.09 o 
   4   2   4     3240.87     3370.38     27.76 o 
   5   2   4       28.64       27.54      0.77 o 
   6   2   4      602.64      601.14      5.75 o 
   7   2   4      234.66      242.22      2.67 o 
   8   2   4      359.17      382.24      4.37 o 
   9   2   4       29.22       23.35      1.02 o 
  10   2   4        1.49        0.11      0.69 o 
  11   2   4       11.31       15.62      0.92 o 
 -12   3   4       29.24       34.63      2.09 o 
 -11   3   4        5.57        5.73      0.80 o 
 -10   3   4       78.04       68.21      1.59 o 
  -9   3   4        3.19        1.05      0.67 o 
  -8   3   4        2.35        1.84      0.50 o 
  -7   3   4       44.33       40.34      1.06 o 
  -6   3   4      484.90      508.03      4.84 o 
  -5   3   4      813.68      839.23      9.29 o 
  -4   3   4       14.50       14.20      0.92 o 
  -3   3   4        4.57       11.05      0.59 o 
  -2   3   4      761.23      827.71      8.81 o 
  -1   3   4      450.06      480.45      5.09 o 
   0   3   4      365.60      410.90      5.19 o 
   1   3   4     1029.93     1090.81     10.00 o 
   2   3   4    12497.92    11706.93    147.67 o 
   3   3   4      571.89      570.41      4.96 o 
   4   3   4      227.20      172.29      1.72 o 
   5   3   4      401.11      374.21      3.43 o 
   6   3   4      291.71      281.27      2.74 o 
   7   3   4       40.24       34.65      1.10 o 
   8   3   4       79.06       79.61      1.43 o 
   9   3   4       67.01       75.07      1.54 o 
  10   3   4      142.11      147.63      2.30 o 
  11   3   4        8.55       11.76      1.27 o 
 -12   4   4        1.85        1.23      0.80 o 
 -11   4   4       78.06       70.52      1.88 o 
 -10   4   4      127.95      118.01      2.12 o 
  -9   4   4        5.36        6.72      0.91 o 
  -8   4   4      109.45      103.74      2.42 o 
  -7   4   4       19.29       20.84      0.73 o 
  -6   4   4      878.67      894.01      8.21 o 
  -5   4   4       25.57       24.68      0.80 o 
  -4   4   4      584.67      604.01      7.56 o 
  -3   4   4      533.01      463.83      5.80 o 
  -2   4   4     2230.60     2229.02     27.49 o 
  -1   4   4     1126.32     1116.47     10.48 o 
   0   4   4     1925.14     1863.00     22.41 o 
   1   4   4     6187.69     6080.54     77.84 o 
   2   4   4     1691.87     1741.37     14.44 o 
   3   4   4     1059.59      995.18      8.42 o 
   4   4   4      174.12      183.05      1.87 o 
   5   4   4     1202.93     1190.59     10.01 o 
   6   4   4       50.60       65.04      1.09 o 
   7   4   4       23.45       27.71      0.80 o 
   8   4   4       49.57       51.29      1.17 o 
   9   4   4      158.57      175.11      2.46 o 
  10   4   4       27.03       24.71      1.08 o 
  11   4   4       12.42       16.04      0.96 o 
 -12   5   4        0.45        0.61      0.80 o 
 -11   5   4        0.00       -0.92      0.80 o 
 -10   5   4       25.64       25.33      1.06 o 
  -9   5   4      125.45      129.64      2.81 o 
  -8   5   4      295.88      278.51      3.80 o 
  -7   5   4      111.15      108.83      1.61 o 
  -6   5   4       27.40       24.56      0.77 o 
  -5   5   4      429.76      428.50      4.18 o 
  -4   5   4       50.98       60.15      1.05 o 
  -3   5   4      459.53      418.63      4.17 o 
  -2   5   4     2912.45     2879.06     24.39 o 
  -1   5   4       35.08       27.05      0.57 o 
   0   5   4      183.20      165.84      1.87 o 
   1   5   4     2308.28     2240.73     20.67 o 
   2   5   4      374.29      370.60      3.30 o 
   3   5   4      962.77     1206.86     10.13 o 
   4   5   4       91.25       90.68      1.17 o 
   5   5   4        0.27       -0.19      0.41 o 
   6   5   4      119.92      103.23      1.30 o 
   7   5   4        0.27        0.43      0.54 o 
   8   5   4        9.33        8.38      0.57 o 
   9   5   4      121.12      106.74      1.66 o 
  10   5   4       21.45       21.20      1.02 o 
  11   5   4       16.61       20.97      1.26 o 
 -11   6   4        0.27       -0.10      0.60 o 
 -10   6   4        6.91        9.67      1.39 o 
  -9   6   4      122.13      113.33      2.12 o 
  -8   6   4       28.57       26.97      1.19 o 
  -7   6   4        3.82        4.11      0.55 o 
  -6   6   4       11.16        8.64      0.68 o 
  -5   6   4      332.05      341.40      3.95 o 
  -4   6   4       54.62       49.96      0.89 o 
  -3   6   4     2037.11     2078.20     17.74 o 
  -2   6   4      155.94      161.90      1.60 o 
  -1   6   4      138.81      121.67      1.29 o 
   0   6   4        4.27        3.49      0.36 o 
   1   6   4      270.91      265.38      2.49 o 
   2   6   4       63.99       72.11      0.87 o 
   3   6   4       17.14       10.20      0.40 o 
   4   6   4     1683.44     1659.60     13.85 o 
   5   6   4       14.01       19.31      0.64 o 
   6   6   4       11.42       13.51      0.53 o 
   7   6   4       60.92       68.36      1.09 o 
   8   6   4       26.03       33.66      0.90 o 
   9   6   4        9.12        4.56      0.58 o 
  10   6   4       10.76        9.42      1.46 o 
  11   6   4        0.98        2.43      2.30 o 
 -11   7   4       21.64       20.54      1.26 o 
 -10   7   4        2.65        1.15      0.86 o 
  -9   7   4       40.07       37.94      1.53 o 
  -8   7   4        1.80        2.61      1.39 o 
  -7   7   4       42.43       46.07      1.00 o 
  -6   7   4        1.54        2.73      0.82 o 
  -5   7   4     1010.05     1062.97     10.12 o 
  -4   7   4       10.50       13.45      0.63 o 
  -3   7   4       86.81      102.87      1.53 o 
  -2   7   4     1185.16     1199.21     11.43 o 
  -1   7   4      200.56      186.52      2.19 o 
   0   7   4        9.87       13.62      0.50 o 
   1   7   4       36.66       35.56      0.74 o 
   2   7   4       52.56       51.67      0.99 o 
   3   7   4      179.54      179.74      1.92 o 
   4   7   4      296.80      297.45      2.65 o 
   5   7   4      174.13      172.29      1.75 o 
   6   7   4        6.05        8.89      0.58 o 
   7   7   4      119.80      128.03      1.62 o 
   8   7   4        1.17       -0.83      0.55 o 
   9   7   4        4.26        5.19      0.65 o 
  10   7   4        3.19        6.90      1.10 o 
  11   7   4        2.86        3.67      1.15 o 
 -11   8   4        9.73       11.21      1.11 o 
 -10   8   4       50.81       50.56      1.73 o 
  -9   8   4       31.77       35.61      1.11 o 
  -8   8   4      126.35      130.62      1.99 o 
  -7   8   4       50.20       53.10      1.06 o 
  -6   8   4      108.11      117.00      1.52 o 
  -5   8   4      435.90      446.58      4.55 o 
  -4   8   4       34.65       39.64      0.91 o 
  -3   8   4      412.54      458.19      5.08 o 
  -2   8   4      299.34      365.37      3.76 o 
  -1   8   4      470.11      458.50      5.34 o 
   0   8   4      161.21      153.48      2.05 o 
   1   8   4      428.02      392.80      3.98 o 
   2   8   4     1028.77      996.26      8.70 o 
   3   8   4      865.53      915.45      8.02 o 
   4   8   4      142.66      139.84      1.62 o 
   5   8   4       11.54       11.58      0.61 o 
   6   8   4      177.10      179.43      2.00 o 
   7   8   4        0.64        0.95      0.51 o 
   8   8   4        4.34        2.52      0.65 o 
   9   8   4       12.49       11.38      0.92 o 
  10   8   4       16.95       20.62      1.39 o 
 -10   9   4        0.06       -0.49      0.73 o 
  -9   9   4       16.42       18.01      0.96 o 
  -8   9   4       24.61       23.57      0.96 o 
  -7   9   4        3.08        3.02      0.56 o 
  -6   9   4       13.59       14.67      0.64 o 
  -5   9   4      334.76      327.76      4.91 o 
  -4   9   4      161.83      154.15      1.91 o 
  -3   9   4      214.01      219.61      2.93 o 
  -2   9   4      103.99      126.67      1.89 o 
  -1   9   4      360.29      370.39      4.48 o 
   0   9   4      429.67      433.46      4.34 o 
   1   9   4      340.19      348.58      3.67 o 
   2   9   4        0.00        1.40      0.72 o 
   3   9   4      249.79      252.20      2.59 o 
   4   9   4      222.03      207.14      2.21 o 
   5   9   4       61.30       60.24      1.07 o 
   6   9   4      101.48       98.55      1.47 o 
   7   9   4        3.32        1.28      0.58 o 
   8   9   4       11.46       10.26      0.78 o 
   9   9   4        0.01       -0.57      0.69 o 
  10   9   4       27.07       29.57      1.31 o 
 -10  10   4        1.00        1.07      0.73 o 
  -9  10   4       62.46       62.34      1.46 o 
  -8  10   4       73.31       73.83      1.33 o 
  -7  10   4        2.56        2.16      0.58 o 
  -6  10   4        7.94        6.45      0.65 o 
  -5  10   4        0.06        0.08      0.86 o 
  -4  10   4      199.85      203.80      2.82 o 
  -3  10   4       56.13       55.42      1.73 o 
  -2  10   4       10.85       14.75      0.93 o 
  -1  10   4       14.67       13.32      0.73 o 
   0  10   4      375.77      346.05      4.31 o 
   1  10   4      232.88      234.81      2.86 o 
   2  10   4      458.87      448.42      4.21 o 
   3  10   4      717.01      706.92      6.36 o 
   4  10   4      285.24      252.13      2.61 o 
   5  10   4      102.12       81.35      1.23 o 
   6  10   4       26.52       27.81      0.95 o 
   7  10   4       55.33       52.94      1.37 o 
   8  10   4        4.75        6.33      0.78 o 
   9  10   4        0.15       -0.16      0.78 o 
 -10  11   4        2.67        3.01      1.03 o 
  -9  11   4       53.45       48.96      2.11 o 
  -8  11   4        8.31       11.08      0.79 o 
  -7  11   4       24.42       30.13      1.03 o 
  -6  11   4       39.65       34.61      1.16 o 
  -5  11   4      355.78      361.74      5.31 o 
  -4  11   4       52.58       56.92      1.35 o 
  -3  11   4       69.43       82.58      1.58 o 
  -2  11   4      233.44      231.07      3.04 o 
  -1  11   4        4.21        3.17      0.63 o 
   0  11   4       43.18       57.19      1.43 o 
   1  11   4      369.87      375.67      5.04 o 
   2  11   4       37.61       38.98      1.11 o 
   3  11   4       35.55       43.66      0.94 o 
   4  11   4      588.42      605.08      5.55 o 
   5  11   4        3.68        4.04      0.68 o 
   6  11   4       67.29       67.26      1.30 o 
   7  11   4        1.30        2.66      0.78 o 
   8  11   4       25.85       23.24      1.19 o 
   9  11   4       12.50       14.59      1.16 o 
  -9  12   4        5.52        5.46      0.84 o 
  -8  12   4       80.46       73.53      1.46 o 
  -7  12   4      148.28      145.91      2.08 o 
  -6  12   4        8.85        9.73      1.13 o 
  -5  12   4        0.51        0.92      0.86 o 
  -4  12   4        0.51       -0.13      0.86 o 
  -3  12   4        4.31        5.49      0.63 o 
  -2  12   4      100.80      100.06      1.82 o 
  -1  12   4      142.33      130.39      2.12 o 
   0  12   4        9.52       11.86      0.73 o 
   1  12   4      107.91       87.68      1.79 o 
   2  12   4      414.84      424.14      6.11 o 
   3  12   4       26.10       25.39      0.83 o 
   4  12   4      176.57      178.60      2.25 o 
   5  12   4       78.60       77.48      1.37 o 
   6  12   4        1.20        0.49      0.68 o 
   7  12   4        2.63        1.18      0.78 o 
   8  12   4        4.57        5.75      0.84 o 
  -8  13   4       62.76       60.84      1.37 o 
  -7  13   4       42.82       47.94      1.40 o 
  -6  13   4        3.18        2.80      0.95 o 
  -5  13   4       85.92       83.19      2.02 o 
  -4  13   4       52.58       50.60      1.67 o 
  -3  13   4       66.14       67.17      1.52 o 
  -2  13   4        6.35        7.34      0.80 o 
  -1  13   4        3.92        2.63      0.90 o 
   0  13   4        5.36        5.83      0.73 o 
   1  13   4      255.89      272.06      4.58 o 
   2  13   4      104.94      105.62      2.20 o 
   3  13   4        4.82        4.41      0.78 o 
   4  13   4        0.89        0.56      0.78 o 
   5  13   4       33.02       25.22      0.93 o 
   6  13   4        4.11        5.41      0.68 o 
   7  13   4        0.84        1.35      0.78 o 
   8  13   4        1.87        1.74      0.78 o 
  -8  14   4        0.02       -1.02      0.78 o 
  -7  14   4       30.37       32.10      1.31 o 
  -6  14   4        0.58       -1.42      1.31 o 
  -5  14   4        3.02        1.79      0.95 o 
  -4  14   4       37.45       37.49      1.55 o 
  -3  14   4       23.14       24.34      1.11 o 
  -2  14   4       26.38       25.96      1.11 o 
  -1  14   4       33.39       26.35      1.20 o 
   0  14   4        0.44        1.87      0.73 o 
   1  14   4      269.95      264.05      4.15 o 
   2  14   4        8.64       11.78      0.99 o 
   3  14   4       21.02       17.62      2.20 o 
   4  14   4       10.31       10.74      1.39 o 
   5  14   4        2.00        0.66      0.93 o 
   6  14   4       16.45       14.64      0.91 o 
   7  14   4       13.88       13.01      1.02 o 
  -7  15   4        2.38        2.86      0.84 o 
  -6  15   4       38.42       33.96      1.67 o 
  -5  15   4        2.58        3.25      1.13 o 
  -4  15   4       30.87       30.84      1.49 o 
  -3  15   4        4.19        2.53      0.78 o 
  -2  15   4        8.10       10.00      0.87 o 
  -1  15   4       39.70       34.37      1.25 o 
   0  15   4      108.84       98.75      2.20 o 
   1  15   4       13.35       17.85      1.13 o 
   2  15   4       28.75       27.64      1.40 o 
   3  15   4        1.08       -0.25      0.86 o 
   4  15   4       72.76       73.51      1.94 o 
   5  15   4       73.68       66.64      1.66 o 
   6  15   4        0.21       -0.32      1.44 o 
  -5  16   4        5.61        2.82      1.13 o 
  -4  16   4        0.40        0.46      1.06 o 
  -3  16   4        1.17        2.33      0.84 o 
  -2  16   4        3.24        3.38      0.87 o 
  -1  16   4      102.07      116.58      2.12 o 
   0  16   4      154.44      160.22      3.00 o 
   1  16   4       13.50       16.15      1.13 o 
   2  16   4       18.42       18.56      1.13 o 
   3  16   4       33.61       32.09      1.40 o 
   4  16   4       78.19       85.16      2.20 o 
   5  16   4        2.46        2.31      0.81 o 
  -4  17   4       24.12       28.25      1.59 o 
  -3  17   4        8.48        8.12      1.13 o 
  -2  17   4        8.30        9.01      0.96 o 
  -1  17   4       13.77       14.91      1.13 o 
   0  17   4        1.09       -0.04      0.86 o 
   1  17   4        1.27        1.00      0.86 o 
   2  17   4        1.21        0.79      0.86 o 
   3  17   4        1.49        2.23      0.90 o 
 -12   1   5        0.01        0.46      0.80 o 
 -11   1   5       26.05       20.14      1.06 o 
 -10   1   5        7.10       10.67      0.69 o 
  -9   1   5       24.05       31.08      0.92 o 
  -8   1   5      138.16      144.54      2.00 o 
  -7   1   5        3.12        0.92      0.46 o 
  -6   1   5      155.00      145.02      2.12 o 
  -5   1   5     3494.13     3475.73     40.44 o 
  -4   1   5     2392.29     2434.50     28.36 o 
  -3   1   5      125.65      119.54      2.76 o 
  -1   1   5      439.01      524.14     11.49 o 
   0   1   5        0.03        0.31      0.46 o 
   1   1   5       54.25       45.44      0.77 o 
   2   1   5        2.97        1.72      0.31 o 
   3   1   5     1662.00     1581.89     13.07 o 
   4   1   5        3.26        4.57      0.45 o 
   5   1   5        3.21        3.65      0.64 o 
   6   1   5      217.79      248.65      2.99 o 
   7   1   5      176.08      173.25      2.30 o 
   8   1   5      288.25      273.32      3.45 o 
   9   1   5        2.46        2.70      0.86 o 
  10   1   5       11.96       12.34      0.92 o 
  11   1   5       32.08       36.48      1.20 o 
 -12   2   5       11.42       12.04      1.06 o 
 -11   2   5        0.22        2.30      0.80 o 
 -10   2   5       36.73       34.71      1.24 o 
  -9   2   5       85.94       83.26      2.06 o 
  -8   2   5        1.09        0.25      0.50 o 
  -7   2   5      107.15      116.44      1.61 o 
  -6   2   5       92.67       92.78      1.38 o 
  -5   2   5        0.12        0.31      0.53 o 
  -4   2   5      110.31       97.05      2.76 o 
  -3   2   5      108.45      120.81      2.53 o 
  -1   2   5      817.53      986.21     21.15 o 
   0   2   5     5201.07     5114.13     73.75 o 
   1   2   5      611.63      580.23      6.14 o 
   2   2   5        4.75        6.12      0.41 o 
   3   2   5      528.36      605.79      5.67 o 
   4   2   5       44.62       60.71      1.15 o 
   5   2   5      295.41      332.31      5.51 o 
   6   2   5      148.48      142.80      1.76 o 
   7   2   5       44.32       44.26      1.15 o 
   8   2   5      203.46      223.86      2.99 o 
   9   2   5       51.85       41.80      1.25 o 
  10   2   5       38.19       40.90      1.39 o 
  11   2   5       37.42       42.39      1.38 o 
 -12   3   5        1.64        0.31      0.80 o 
 -11   3   5       53.50       54.72      1.59 o 
 -10   3   5      343.12      328.19      6.41 o 
  -9   3   5        1.34        0.15      0.80 o 
  -8   3   5       51.10       52.17      1.33 o 
  -7   3   5       11.38       11.68      0.80 o 
  -6   3   5       82.33       83.19      1.66 o 
  -5   3   5       50.23       47.73      1.17 o 
  -4   3   5       64.64       66.31      1.44 o 
  -3   3   5      472.57      480.24      6.66 o 
  -2   3   5       48.31       47.68      0.99 o 
  -1   3   5      213.69      272.03      4.38 o 
   0   3   5        8.44        3.83      0.53 o 
   1   3   5      455.35      443.56      4.86 o 
   2   3   5      140.76      179.50      1.83 o 
   3   3   5      179.55      212.57      2.06 o 
   4   3   5      245.26      221.91      2.24 o 
   5   3   5      695.14      679.62      5.93 o 
   6   3   5      244.84      261.81      2.92 o 
   7   3   5       45.37       49.48      1.20 o 
   8   3   5       99.87      108.50      1.84 o 
   9   3   5       16.09       17.70      1.06 o 
  10   3   5       28.78       38.86      1.25 o 
  11   3   5        3.05        2.21      0.73 o 
 -12   4   5        1.45        2.30      0.87 o 
 -11   4   5        5.29        7.17      1.04 o 
 -10   4   5        1.11        2.76      0.80 o 
  -9   4   5       73.80       77.71      1.59 o 
  -8   4   5      161.95      168.29      2.65 o 
  -7   4   5        9.45       13.50      0.80 o 
  -6   4   5       79.61       85.73      1.31 o 
  -5   4   5        4.35        5.33      0.53 o 
  -4   4   5      117.25      118.54      3.23 o 
  -3   4   5      311.55      292.73      3.85 o 
  -2   4   5        6.55        8.24      0.34 o 
  -1   4   5      389.34      432.14      5.46 o 
   0   4   5        3.29        3.95      0.71 o 
   1   4   5      229.01      247.85      2.91 o 
   2   4   5        0.66        0.39      0.31 o 
   3   4   5      698.67      813.13      6.89 o 
   4   4   5      810.80      742.90      6.43 o 
   5   4   5        0.04        0.00      0.48 o 
   6   4   5        2.22        2.70      0.51 o 
   7   4   5      144.92      137.47      2.19 o 
   8   4   5        0.73        0.10      0.60 o 
   9   4   5       87.81       97.24      1.77 o 
  10   4   5       41.46       36.76      1.20 o 
  11   4   5        0.04        1.42      0.86 o 
 -11   5   5        0.03        0.46      0.87 o 
 -10   5   5        0.46        0.77      0.80 o 
  -9   5   5       56.36       58.40      1.49 o 
  -8   5   5      523.58      512.03      9.03 o 
  -7   5   5        0.22       -0.15      0.58 o 
  -6   5   5       16.46       15.40      0.65 o 
  -5   5   5       95.24       85.37      1.55 o 
  -4   5   5      912.96     1024.90     11.04 o 
  -3   5   5      199.87      215.31      2.62 o 
  -2   5   5       23.31       14.53      0.58 o 
  -1   5   5     1033.41     1102.70     10.43 o 
   0   5   5      763.52      753.58      8.19 o 
   1   5   5        0.48        2.45      0.69 o 
   2   5   5       16.26       11.58      0.55 o 
   3   5   5       58.76       50.77      0.80 o 
   4   5   5      449.82      456.90      4.25 o 
   5   5   5      205.89      211.00      2.18 o 
   6   5   5        0.06        1.20      0.51 o 
   7   5   5      119.83      133.74      1.68 o 
   8   5   5       86.34       93.83      1.78 o 
   9   5   5       17.70       17.59      1.54 o 
  10   5   5       34.35       34.77      1.40 o 
  11   5   5        0.00        1.04      0.86 o 
 -11   6   5        0.12       -0.46      0.69 o 
 -10   6   5        5.66        6.52      1.00 o 
  -9   6   5        7.67        6.99      0.93 o 
  -8   6   5       34.64       43.71      1.20 o 
  -7   6   5       44.09       31.96      0.85 o 
  -6   6   5        1.23        2.31      1.60 o 
  -5   6   5      149.19      165.45      2.63 o 
  -4   6   5        0.15        0.71      0.52 o 
  -3   6   5     1328.33     1306.85     12.28 o 
  -2   6   5      867.28      877.99      8.35 o 
  -1   6   5      222.85      205.05      2.29 o 
   0   6   5       39.69       41.25      0.79 o 
   1   6   5     3166.58     3246.55     30.52 o 
   2   6   5      557.36      559.37      6.12 o 
   3   6   5       15.78       22.93      0.85 o 
   4   6   5       43.77       53.16      1.10 o 
   5   6   5       23.11       21.23      0.77 o 
   6   6   5       80.10       82.94      1.39 o 
   7   6   5       14.93       22.72      0.85 o 
   8   6   5       18.86       22.74      1.06 o 
   9   6   5        5.85        2.95      1.06 o 
  10   6   5       24.29       20.68      1.13 o 
 -11   7   5        0.32        0.23      0.69 o 
 -10   7   5       84.18       79.69      1.66 o 
  -9   7   5       97.58       99.82      1.75 o 
  -8   7   5       88.67       78.00      1.46 o 
  -7   7   5       78.58       80.88      1.29 o 
  -6   7   5       55.64       55.32      1.26 o 
  -5   7   5       42.74       39.54      1.27 o 
  -4   7   5       48.12       34.27      0.90 o 
  -3   7   5      243.10      217.14      2.40 o 
  -2   7   5        4.21        3.26      0.67 o 
  -1   7   5       23.66       26.35      0.82 o 
   0   7   5       57.87       62.27      1.17 o 
   1   7   5       33.98       24.79      0.78 o 
   2   7   5       19.35       17.04      1.29 o 
   3   7   5        5.30        3.73      0.51 o 
   4   7   5      180.37      207.12      2.60 o 
   5   7   5       46.38       47.70      0.99 o 
   6   7   5       17.85       18.33      0.71 o 
   7   7   5        1.37        2.79      0.56 o 
   8   7   5      108.71      117.00      1.76 o 
   9   7   5        9.95       11.06      0.93 o 
  10   7   5       16.16       15.03      1.16 o 
 -11   8   5       10.07        6.52      0.87 o 
 -10   8   5        0.08        0.00      0.73 o 
  -9   8   5       86.60       88.51      2.39 o 
  -8   8   5      305.89      315.65      3.88 o 
  -7   8   5        6.40        7.70      0.77 o 
  -6   8   5       23.42       23.17      0.96 o 
  -5   8   5      483.25      485.31      5.60 o 
  -4   8   5      149.22      157.47      2.52 o 
  -3   8   5       10.48       10.20      1.28 o 
  -2   8   5        1.06        2.72      0.54 o 
  -1   8   5      187.77      211.57      3.27 o 
   0   8   5     1037.77     1090.06     10.53 o 
   1   8   5       42.06       38.55      0.95 o 
   2   8   5       25.34       25.71      0.85 o 
   3   8   5      277.79      277.25      2.80 o 
   4   8   5       69.37       75.14      1.21 o 
   5   8   5       56.42       47.70      0.99 o 
   6   8   5       40.16       49.27      1.02 o 
   7   8   5      155.68      148.50      1.83 o 
   8   8   5       19.01       19.82      0.85 o 
   9   8   5        3.96        4.47      1.11 o 
  10   8   5        0.02        0.08      0.86 o 
 -10   9   5        8.97       10.07      0.87 o 
  -9   9   5       53.40       55.76      1.43 o 
  -8   9   5        6.48        4.24      0.73 o 
  -7   9   5       24.27       26.63      1.62 o 
  -6   9   5       51.14       51.12      1.55 o 
  -5   9   5      323.10      315.10      4.68 o 
  -4   9   5      300.02      295.05      3.73 o 
  -3   9   5     1272.28     1350.78     14.88 o 
  -2   9   5        2.41        5.92      0.63 o 
  -1   9   5        7.91        5.94      0.63 o 
   0   9   5       85.72       73.56      1.67 o 
   1   9   5      197.19      183.36      2.15 o 
   2   9   5      107.15       97.08      1.46 o 
   3   9   5      196.28      169.55      1.95 o 
   4   9   5       76.01       72.38      1.21 o 
   5   9   5       54.84       59.20      1.11 o 
   6   9   5     1096.27     1017.09      9.85 o 
   7   9   5       56.33       53.43      1.20 o 
   8   9   5       26.13       27.90      1.08 o 
   9   9   5        3.62        4.61      0.84 o 
 -10  10   5       10.35       10.71      1.13 o 
  -9  10   5        5.53        5.30      0.95 o 
  -8  10   5       34.28       34.80      1.45 o 
  -7  10   5      171.02      174.96      4.18 o 
  -6  10   5        1.74        2.88      0.90 o 
  -5  10   5        4.98        4.47      0.86 o 
  -4  10   5       29.00       29.94      1.08 o 
  -3  10   5        0.05        1.16      0.63 o 
  -2  10   5       74.98       74.80      1.46 o 
  -1  10   5       29.72       28.43      1.02 o 
   0  10   5       72.18       65.00      1.43 o 
   1  10   5        7.98        4.32      0.86 o 
   2  10   5      169.51      179.48      7.68 o 
   3  10   5        1.53        0.88      0.53 o 
   4  10   5      209.58      221.36      2.40 o 
   5  10   5       10.16        7.39      0.61 o 
   6  10   5       13.80       11.32      0.71 o 
   7  10   5        0.00       -0.97      0.65 o 
   8  10   5        2.08        0.00      0.73 o 
   9  10   5        2.06       -0.09      0.73 o 
  -9  11   5        0.36        0.04      0.86 o 
  -8  11   5       14.33       14.67      1.44 o 
  -7  11   5      145.67      155.51      2.50 o 
  -6  11   5        4.01        5.15      1.50 o 
  -5  11   5       66.18       56.36      1.67 o 
  -4  11   5       74.29       77.99      1.94 o 
  -3  11   5       16.01       23.76      0.96 o 
  -2  11   5       80.24       84.92      1.66 o 
  -1  11   5        3.61        4.04      0.73 o 
   0  11   5      338.64      334.03      4.13 o 
   1  11   5       29.30       23.29      1.22 o 
   2  11   5      282.00      285.48      4.33 o 
   3  11   5       43.00       37.06      0.94 o 
   4  11   5        9.52       10.91      0.61 o 
   5  11   5       11.15       19.82      0.80 o 
   6  11   5       24.91       26.40      0.95 o 
   7  11   5        1.55        0.89      0.78 o 
   8  11   5       23.82       27.14      1.15 o 
  -9  12   5        5.28        5.63      1.10 o 
  -8  12   5        1.11        0.17      0.86 o 
  -7  12   5       12.59       10.47      0.87 o 
  -6  12   5        2.79        3.45      0.95 o 
  -5  12   5        0.27        0.33      0.86 o 
  -4  12   5       40.92       45.24      1.55 o 
  -3  12   5        0.26        1.35      0.63 o 
  -2  12   5        4.11        5.70      0.78 o 
  -1  12   5      443.39      465.50      5.69 o 
   0  12   5      213.50      216.30      2.98 o 
   1  12   5        5.27        4.32      0.86 o 
   2  12   5        3.95        2.72      0.86 o 
   3  12   5       31.51       33.02      1.10 o 
   4  12   5       57.98       59.53      1.25 o 
   5  12   5       74.23       78.32      1.42 o 
   6  12   5        4.59        4.93      0.68 o 
   7  12   5       16.08       15.64      1.02 o 
   8  12   5       14.46       17.17      1.02 o 
  -8  13   5        4.77        5.35      0.87 o 
  -7  13   5       10.20       11.31      1.02 o 
  -6  13   5       31.94       31.11      1.40 o 
  -5  13   5       21.97       25.95      1.40 o 
  -4  13   5        0.11        0.21      1.36 o 
  -3  13   5        1.63        1.00      0.95 o 
  -2  13   5      135.19      131.13      2.55 o 
  -1  13   5       36.55       34.27      1.23 o 
   0  13   5      104.38      106.91      2.20 o 
   1  13   5      208.39      196.74      3.27 o 
   2  13   5       11.64       13.05      0.99 o 
   3  13   5      107.64      106.03      2.20 o 
   4  13   5       10.55        8.01      0.81 o 
   5  13   5       14.56       14.87      1.13 o 
   6  13   5        2.24        2.97      0.72 o 
   7  13   5       15.79       16.37      0.96 o 
  -7  14   5        8.54       10.38      0.91 o 
  -6  14   5       53.83       57.26      1.82 o 
  -5  14   5        8.29        8.83      1.13 o 
  -4  14   5        3.63        2.88      0.86 o 
  -3  14   5        1.91        1.24      0.63 o 
  -2  14   5       59.39       59.53      1.48 o 
  -1  14   5        0.07        0.43      0.73 o 
   0  14   5      101.52       97.53      2.20 o 
   1  14   5        0.00        0.75      1.04 o 
   2  14   5       42.21       39.18      1.45 o 
   3  14   5       34.31       33.83      1.40 o 
   4  14   5       41.67       44.12      1.35 o 
   5  14   5        0.36        0.62      0.93 o 
   6  14   5       21.33       22.76      1.06 o 
  -6  15   5       11.97       12.80      1.22 o 
  -5  15   5        4.96        3.84      1.13 o 
  -4  15   5        1.16        0.63      0.86 o 
  -3  15   5        2.78        2.01      0.86 o 
  -2  15   5       41.00       39.29      1.35 o 
  -1  15   5       13.49        9.82      0.99 o 
   0  15   5        3.29        1.00      0.86 o 
   1  15   5        1.19        1.09      0.86 o 
   2  15   5        0.01        0.17      0.86 o 
   3  15   5       11.43       12.78      1.13 o 
   4  15   5        1.03       -0.08      0.86 o 
   5  15   5       70.02       69.45      1.71 o 
  -5  16   5       13.35       10.73      1.66 o 
  -4  16   5       15.31       15.62      1.22 o 
  -3  16   5       25.64       25.90      1.49 o 
  -2  16   5        0.44       -0.14      0.95 o 
  -1  16   5        0.01       -1.17      0.86 o 
   0  16   5       76.93       75.51      1.94 o 
   1  16   5        1.99        3.32      0.90 o 
   2  16   5        2.71        0.71      0.86 o 
   3  16   5        5.40        5.96      1.30 o 
   4  16   5        0.38        0.46      0.90 o 
  -3  17   5        2.49       -0.31      1.06 o 
  -2  17   5        1.25       -0.51      1.20 o 
  -1  17   5        4.26        3.53      0.99 o 
   0  17   5        3.70        4.54      0.99 o 
   1  17   5       19.72       18.94      1.18 o 
   2  17   5        4.78        3.68      1.13 o 
 -12   0   6        5.44        3.68      1.38 o 
 -11   0   6        0.18       -1.84      1.38 o 
 -10   0   6       59.73       68.80      2.07 o 
  -9   0   6       27.69       26.14      2.07 o 
  -8   0   6      540.85      503.91     11.03 o 
  -7   0   6      509.28      504.83     10.57 o 
  -6   0   6        6.95       11.95      1.38 o 
  -5   0   6      382.90      407.09      6.33 o 
  -4   0   6      653.54      631.27     12.87 o 
   0   0   6       43.15       55.63      1.84 o 
   1   0   6       49.49       55.45      1.44 o 
   2   0   6      942.34      899.33     10.69 o 
   3   0   6       10.62        9.52      0.77 o 
   4   0   6      474.96      506.91      7.63 o 
   5   0   6      464.90      484.61      7.48 o 
   6   0   6      182.26      175.97      4.37 o 
   7   0   6       88.51      100.12      3.45 o 
   8   0   6      126.59      128.78      2.93 o 
   9   0   6       19.66       17.35      3.22 o 
  10   0   6        6.94        9.43      2.53 o 
  11   0   6       27.76       31.19      1.77 o 
 -12   1   6        3.72        3.22      0.98 o 
 -11   1   6       10.34       11.20      0.86 o 
 -10   1   6        3.92        1.84      0.80 o 
  -9   1   6      401.07      409.37      9.36 o 
  -8   1   6        6.21        7.47      0.98 o 
  -7   1   6       85.71       82.15      2.53 o 
  -6   1   6       42.75       34.33      1.61 o 
  -5   1   6      751.29      695.91      8.47 o 
  -4   1   6     1879.25     1938.29     39.54 o 
  -1   1   6      386.48      402.76      9.20 o 
   0   1   6     1116.39     1060.65     12.82 o 
   1   1   6       84.86       66.84      1.08 o 
   2   1   6       80.58       75.45      1.03 o 
   3   1   6      110.07      102.82      1.35 o 
   4   1   6      488.88      470.11      4.52 o 
   5   1   6       57.88       56.74      1.25 o 
   6   1   6       97.33       91.23      1.61 o 
   7   1   6        2.76        2.53      0.69 o 
   8   1   6       22.10       23.16      0.93 o 
   9   1   6       78.21       81.52      1.61 o 
  10   1   6       19.88       31.31      1.15 o 
  11   1   6       31.84       41.57      1.38 o 
 -11   2   6        2.20        3.22      0.80 o 
 -10   2   6        0.29       -0.31      0.80 o 
  -9   2   6        0.35        1.38      0.80 o 
  -8   2   6       74.50       77.25      1.95 o 
  -7   2   6      130.62      118.40      2.28 o 
  -6   2   6      102.15       96.48      3.91 o 
  -5   2   6      628.86      671.04      8.20 o 
  -4   2   6     1595.80     1675.78     24.42 o 
  -3   2   6       53.33       66.67      1.84 o 
  -2   2   6       19.15       28.49      1.38 o 
  -1   2   6      551.16      530.58     11.95 o 
   0   2   6      341.35      354.60      7.36 o 
   1   2   6     2048.33     2124.94     21.70 o 
   2   2   6       34.31       30.40      0.77 o 
   3   2   6      195.08      229.24      2.42 o 
   4   2   6      194.72      206.10      2.26 o 
   5   2   6      257.33      235.79      2.93 o 
   6   2   6        0.37        1.26      0.69 o 
   7   2   6        6.39        5.89      0.69 o 
   8   2   6       97.67       83.89      1.61 o 
   9   2   6        0.09        1.84      0.80 o 
  10   2   6        2.32        3.96      0.84 o 
  11   2   6        1.31        0.25      0.73 o 
 -11   3   6        0.97       -0.15      0.80 o 
 -10   3   6       17.00       23.12      1.06 o 
  -9   3   6        1.92        1.12      0.67 o 
  -8   3   6      347.78      347.43      5.53 o 
  -7   3   6       78.48       80.04      1.95 o 
  -6   3   6       15.44       15.54      0.80 o 
  -5   3   6      326.04      290.81      4.55 o 
  -4   3   6        7.90       15.19      0.98 o 
  -3   3   6      221.38      225.10      3.04 o 
  -2   3   6     1069.76     1029.16     18.39 o 
  -1   3   6       45.91       50.45      1.44 o 
   0   3   6      734.62      689.36     10.39 o 
   1   3   6      485.81      486.99      7.46 o 
   2   3   6       80.07       63.39      0.97 o 
   3   3   6        4.26        5.15      0.55 o 
   4   3   6      216.45      190.95      2.22 o 
   5   3   6       44.51       56.72      1.21 o 
   6   3   6       70.20       66.22      1.31 o 
   7   3   6      486.46      483.46      5.40 o 
   8   3   6      125.50      119.20      2.22 o 
   9   3   6       21.84       19.42      0.96 o 
  10   3   6        0.17       -0.77      0.94 o 
 -11   4   6        0.63        0.61      0.80 o 
 -10   4   6       39.20       34.25      1.22 o 
  -9   4   6      130.37      115.45      2.12 o 
  -8   4   6      131.46      134.31      2.75 o 
  -7   4   6      968.71      958.14     13.81 o 
  -6   4   6      328.81      316.12      4.15 o 
  -5   4   6        3.91        1.38      0.59 o 
  -4   4   6       81.57       92.78      1.76 o 
  -3   4   6      189.46      222.17      3.04 o 
  -2   4   6        3.52        5.57      0.81 o 
  -1   4   6     1347.72     1461.00     17.04 o 
   0   4   6       40.45       43.15      1.22 o 
   1   4   6      314.98      292.94      3.96 o 
   2   4   6      236.90      276.75      2.65 o 
   3   4   6     2181.96     2189.20     18.18 o 
   4   4   6      174.34      175.40      1.87 o 
   5   4   6      405.18      383.79      4.11 o 
   6   4   6       37.21       39.66      1.08 o 
   7   4   6       10.89        9.90      0.95 o 
   8   4   6       99.54      115.32      2.20 o 
   9   4   6        0.44        1.13      0.86 o 
  10   4   6        3.10        1.98      0.95 o 
 -11   5   6        5.97        5.01      0.86 o 
 -10   5   6       75.45       74.05      1.74 o 
  -9   5   6        0.98        1.69      0.94 o 
  -8   5   6       72.93       65.33      1.77 o 
  -7   5   6      370.77      364.49      4.83 o 
  -6   5   6       30.34       33.05      1.05 o 
  -5   5   6       40.51       56.37      2.34 o 
  -4   5   6      162.81      153.01      2.87 o 
  -3   5   6      133.06      153.90      1.90 o 
  -2   5   6     1906.21     1923.32     17.93 o 
  -1   5   6       59.85       54.38      1.11 o 
   0   5   6       89.54       73.55      1.49 o 
   1   5   6      232.40      275.07      3.78 o 
   2   5   6      121.54       89.43      1.39 o 
   3   5   6        2.33        0.92      0.50 o 
   4   5   6       13.21       15.35      0.68 o 
   5   5   6      414.37      391.52      4.05 o 
   6   5   6       15.54       28.15      0.93 o 
   7   5   6        2.62        2.76      0.69 o 
   8   5   6       45.85       45.68      1.59 o 
   9   5   6        1.07        0.61      0.80 o 
  10   5   6        2.72        4.92      1.06 o 
 -11   6   6        2.56        1.16      0.86 o 
 -10   6   6       35.66       37.04      1.20 o 
  -9   6   6      147.77      142.75      2.22 o 
  -8   6   6      245.27      235.17      3.49 o 
  -7   6   6       14.39       14.73      0.86 o 
  -6   6   6       69.08       49.30      1.11 o 
  -5   6   6       56.29       61.19      1.31 o 
  -4   6   6       12.46       17.55      0.73 o 
  -3   6   6      489.65      500.21      6.81 o 
  -2   6   6       46.77       42.59      1.11 o 
  -1   6   6      838.67      795.41      8.70 o 
   0   6   6        9.53       10.96      0.63 o 
   1   6   6     2430.82     2483.93     30.00 o 
   2   6   6       65.27       84.21      1.54 o 
   3   6   6       12.49       11.73      0.68 o 
   4   6   6      470.35      451.17      4.59 o 
   5   6   6        6.91        6.18      0.62 o 
   6   6   6       15.87       17.00      0.83 o 
   7   6   6      124.55      100.49      1.84 o 
   8   6   6        0.06       -0.23      0.80 o 
   9   6   6        2.60        1.30      0.86 o 
  10   6   6        3.86        4.63      0.95 o 
 -11   7   6       29.85       29.55      1.26 o 
 -10   7   6        0.27       -1.03      0.69 o 
  -9   7   6        0.81        2.71      1.07 o 
  -8   7   6        4.07        7.27      0.86 o 
  -7   7   6      123.29      113.57      2.09 o 
  -6   7   6        1.84        0.92      0.67 o 
  -5   7   6      346.80      374.56      6.66 o 
  -4   7   6      557.92      573.35      7.70 o 
  -3   7   6       22.99       27.39      1.13 o 
  -2   7   6      424.03      411.18      5.75 o 
  -1   7   6       15.12       16.22      0.73 o 
   0   7   6        0.76        0.69      0.73 o 
   1   7   6      413.91      390.85      4.62 o 
   2   7   6      203.57      215.27      2.53 o 
   3   7   6       19.14       24.53      0.83 o 
   4   7   6        8.90       10.55      0.68 o 
   5   7   6       71.20       76.30      1.35 o 
   6   7   6       12.81       11.74      0.76 o 
   7   7   6        0.01        0.68      0.65 o 
   8   7   6        2.21        2.73      0.73 o 
   9   7   6        0.16       -0.12      0.73 o 
  10   7   6       14.49       17.94      1.52 o 
 -10   8   6        4.17        4.51      0.95 o 
  -9   8   6        0.56        1.64      1.10 o 
  -8   8   6       99.01       91.10      2.54 o 
  -7   8   6      178.35      190.40      4.89 o 
  -6   8   6        0.07       -1.66      1.10 o 
  -5   8   6        0.26       -0.85      1.15 o 
  -4   8   6       72.34       77.26      1.72 o 
  -3   8   6        2.79        2.72      0.88 o 
  -2   8   6        0.16        1.90      0.99 o 
  -1   8   6      233.67      249.97      3.21 o 
   0   8   6        4.97        3.64      0.59 o 
   1   8   6      384.12      362.32      4.34 o 
   2   8   6      304.80      296.10      3.72 o 
   3   8   6      163.17      148.77      1.81 o 
   4   8   6       37.09       41.17      0.99 o 
   5   8   6        2.05        0.95      0.51 o 
   6   8   6        6.98        5.57      0.69 o 
   7   8   6        0.15       -0.08      0.58 o 
   8   8   6        3.60        2.18      0.73 o 
   9   8   6       47.38       53.34      3.05 o 
 -10   9   6        1.90        1.64      1.10 o 
  -9   9   6       10.54       12.37      1.44 o 
  -8   9   6        7.02        6.34      1.10 o 
  -7   9   6       46.63       47.05      2.02 o 
  -6   9   6        5.53        4.52      1.38 o 
  -5   9   6       26.04       27.14      2.07 o 
  -4   9   6        9.10        9.04      1.10 o 
  -3   9   6        0.01       -0.17      0.56 o 
  -2   9   6        6.05        6.09      0.96 o 
  -1   9   6       63.74       66.84      1.67 o 
   0   9   6       70.13       79.21      1.52 o 
   1   9   6        7.49        5.22      0.63 o 
   2   9   6      735.66      710.31      7.96 o 
   3   9   6       23.88       26.94      0.86 o 
   4   9   6      262.18      270.37      2.88 o 
   5   9   6       64.71       58.14      1.11 o 
   6   9   6       32.87       25.13      0.90 o 
   7   9   6        4.04        1.32      0.62 o 
   8   9   6        0.80        4.23      0.96 o 
   9   9   6        5.03        7.25      1.06 o 
  -9  10   6       26.32       25.78      1.77 o 
  -8  10   6       70.80       67.58      2.21 o 
  -7  10   6        3.42        1.13      0.86 o 
  -6  10   6        5.73        5.82      1.10 o 
  -5  10   6       43.65       45.98      1.87 o 
  -4  10   6      198.42      207.40      4.35 o 
  -3  10   6       62.31       64.58      1.43 o 
  -2  10   6       17.39       20.88      0.96 o 
  -1  10   6        0.19        0.17      0.56 o 
   0  10   6      253.94      227.71      4.38 o 
   1  10   6       48.82       56.58      2.05 o 
   2  10   6     1079.65     1064.05     11.68 o 
   3  10   6        1.33        1.69      0.61 o 
   4  10   6        6.63        5.15      0.61 o 
   5  10   6       15.66       17.62      0.81 o 
   6  10   6        2.68        3.70      0.61 o 
   7  10   6        9.70        8.62      0.67 o 
   8  10   6        7.72        5.72      0.93 o 
  -9  11   6        0.14       -2.41      1.61 o 
  -8  11   6        0.09       -0.46      1.10 o 
  -7  11   6        2.15        2.34      0.86 o 
  -6  11   6        9.54       10.86      1.44 o 
  -5  11   6       30.12       28.46      1.40 o 
  -4  11   6        1.62        2.22      0.86 o 
  -3  11   6       64.57       64.51      1.46 o 
  -2  11   6        9.99       12.70      0.81 o 
  -1  11   6      526.05      546.24      6.43 o 
   0  11   6       22.92       21.40      1.13 o 
   1  11   6      217.43      206.63      3.45 o 
   2  11   6      140.53      145.14      3.40 o 
   3  11   6       16.89       20.20      0.89 o 
   4  11   6        1.63        0.69      0.65 o 
   5  11   6       28.56       29.02      0.92 o 
   6  11   6      139.22      131.41      2.01 o 
   7  11   6        0.33       -0.24      0.65 o 
   8  11   6        0.48        0.33      0.86 o 
  -8  12   6       17.43       20.61      2.99 o 
  -7  12   6       32.40       33.88      1.40 o 
  -6  12   6        4.15        4.92      1.13 o 
  -5  12   6        2.70        2.30      0.86 o 
  -4  12   6      103.09      110.20      2.36 o 
  -3  12   6        7.58        6.41      0.73 o 
  -2  12   6       34.84       35.51      1.20 o 
  -1  12   6      841.90      841.17     11.24 o 
   0  12   6       22.71       29.45      1.40 o 
   1  12   6       62.44       45.63      1.55 o 
   2  12   6        4.21        5.29      1.14 o 
   3  12   6       32.64       31.80      1.20 o 
   4  12   6       15.91       16.17      0.96 o 
   5  12   6        0.25       -0.80      0.59 o 
   6  12   6       23.50       22.43      0.97 o 
   7  12   6        9.17        8.98      0.87 o 
  -7  13   6        1.98        2.22      0.99 o 
  -6  13   6        9.18       10.41      1.13 o 
  -5  13   6        3.65        3.03      1.13 o 
  -4  13   6       37.63       35.39      1.67 o 
  -3  13   6       13.15       15.98      1.69 o 
  -2  13   6      109.98      108.13      2.05 o 
  -1  13   6       16.47       22.96      1.27 o 
   0  13   6        6.06        7.08      0.90 o 
   1  13   6       16.34       17.12      1.13 o 
   2  13   6       10.67       11.74      1.25 o 
   3  13   6        0.99        2.40      0.89 o 
   4  13   6        3.67        2.30      0.78 o 
   5  13   6        5.21        4.61      0.99 o 
   6  13   6       13.65       15.60      1.13 o 
  -6  14   6       12.24       15.24      1.27 o 
  -5  14   6        0.52        1.24      1.05 o 
  -4  14   6        4.90        2.93      0.99 o 
  -3  14   6      102.83      107.65      2.48 o 
  -2  14   6      101.27       89.72      2.15 o 
  -1  14   6        5.73        3.64      0.99 o 
   0  14   6        8.53        8.74      0.99 o 
   1  14   6       18.10       20.52      1.13 o 
   2  14   6       15.40       19.49      1.13 o 
   3  14   6       34.81       36.53      1.58 o 
   4  14   6       28.13       29.14      2.45 o 
   5  14   6        7.66        6.08      0.84 o 
  -5  15   6       15.04       13.01      1.27 o 
  -4  15   6       23.55       27.54      1.49 o 
  -3  15   6       17.00       20.15      1.40 o 
  -2  15   6       51.39       51.18      1.72 o 
  -1  15   6       20.27       24.55      1.27 o 
   0  15   6       21.53       23.02      1.27 o 
   1  15   6       10.91       14.19      1.13 o 
   2  15   6        0.71        1.34      0.88 o 
   3  15   6        3.26        1.46      0.86 o 
   4  15   6        8.10       10.98      1.13 o 
  -4  16   6        0.49       -0.28      0.99 o 
  -3  16   6        0.00       -0.72      1.38 o 
  -2  16   6       12.56        9.14      1.72 o 
  -1  16   6       34.93       35.97      1.55 o 
   0  16   6       56.64       61.29      1.82 o 
   1  16   6        0.64       -1.21      1.23 o 
   2  16   6        0.55        0.25      0.86 o 
   3  16   6        8.54       10.47      1.13 o 
 -11   1   7       24.27       27.41      2.76 o 
 -10   1   7        1.41        2.30      0.98 o 
  -9   1   7       17.57       15.12      1.61 o 
  -8   1   7       10.04        9.70      1.61 o 
  -7   1   7       41.04       48.05      1.63 o 
  -6   1   7     1841.50     1787.54     25.03 o 
  -5   1   7        0.00       -0.15      0.53 o 
  -4   1   7      340.02      322.30      6.90 o 
  -3   1   7      164.45      196.78      4.60 o 
  -2   1   7      504.42      541.15     12.41 o 
  -1   1   7      433.86      474.49     10.57 o 
   0   1   7      254.35      252.57      3.45 o 
   1   1   7       22.90       24.97      0.89 o 
   2   1   7      621.24      564.92      5.34 o 
   3   1   7      493.86      477.40      5.17 o 
   4   1   7        2.89        3.93      0.69 o 
   5   1   7     1073.61      996.11     10.29 o 
   6   1   7        0.23        1.15      0.69 o 
   7   1   7       11.15       12.24      0.92 o 
   8   1   7       26.57       26.23      1.15 o 
   9   1   7        4.10        4.66      0.86 o 
  10   1   7        0.68        4.25      0.92 o 
 -11   2   7        0.00       -0.23      0.98 o 
 -10   2   7        0.94        0.69      0.98 o 
  -9   2   7       31.15       34.88      1.44 o 
  -8   2   7       66.63       60.70      1.63 o 
  -7   2   7      131.48      144.88      2.75 o 
  -6   2   7      187.24      197.69      3.40 o 
  -5   2   7       14.88       13.04      0.67 o 
  -4   2   7      554.95      579.45      8.90 o 
  -3   2   7        7.67        6.44      0.92 o 
  -2   2   7      447.65      434.48     10.11 o 
  -1   2   7      131.78      149.53      2.75 o 
   0   2   7     1935.69     1987.72     28.74 o 
   1   2   7        0.20        0.92      0.46 o 
   2   2   7      476.59      485.68      4.72 o 
   3   2   7      104.11      105.45      1.44 o 
   4   2   7       79.24       87.55      1.48 o 
   5   2   7      156.07      167.46      2.23 o 
   6   2   7      214.63      198.25      2.64 o 
   7   2   7       40.73       44.43      1.33 o 
   8   2   7       14.33       15.92      1.13 o 
   9   2   7        0.59        0.08      0.86 o 
  10   2   7        3.69        4.64      1.06 o 
 -11   3   7        1.30        2.53      1.61 o 
 -10   3   7       34.25       30.26      2.07 o 
  -9   3   7        0.04       -0.23      1.15 o 
  -8   3   7        7.92        5.52      0.98 o 
  -7   3   7       40.92       40.48      1.84 o 
  -6   3   7      368.34      363.75      5.68 o 
  -5   3   7      762.58      814.73      9.87 o 
  -4   3   7        1.58        1.60      0.92 o 
  -3   3   7      179.57      189.28      2.77 o 
  -2   3   7      266.00      224.37      5.98 o 
  -1   3   7       19.84       26.34      1.84 o 
   0   3   7     2180.84     2380.19     34.42 o 
   1   3   7       21.22       18.29      0.80 o 
   2   3   7      202.75      192.21      2.53 o 
   3   3   7      687.17      708.40      6.65 o 
   4   3   7        0.23        0.00      0.80 o 
   5   3   7       12.35       13.93      1.55 o 
   6   3   7      196.97      199.44      3.19 o 
   7   3   7        1.13        0.00      0.80 o 
   8   3   7        0.35        0.78      0.95 o 
   9   3   7       38.27       38.88      1.49 o 
  10   3   7        4.56        4.49      1.06 o 
 -11   4   7       10.74       10.57      1.10 o 
 -10   4   7        0.01        1.15      2.07 o 
  -9   4   7       11.92        9.89      0.98 o 
  -8   4   7       27.32       21.38      1.30 o 
  -7   4   7       30.54       28.08      1.30 o 
  -6   4   7        0.02       -0.04      0.50 o 
  -5   4   7        1.33        1.90      0.67 o 
  -4   4   7       88.90       95.27      1.82 o 
  -3   4   7       52.15       57.73      1.27 o 
  -2   4   7       45.19       40.12      1.38 o 
  -1   4   7        9.23       14.05      1.10 o 
   0   4   7       33.69       36.04      1.44 o 
   1   4   7      644.44      692.58     10.39 o 
   2   4   7      384.78      372.91      4.19 o 
   3   4   7       90.69       83.87      1.48 o 
   4   4   7       45.60       51.16      1.25 o 
   5   4   7       93.49       84.54      1.86 o 
   6   4   7       68.28       63.95      1.59 o 
   7   4   7       23.08       18.03      1.06 o 
   8   4   7        5.12        4.93      0.95 o 
   9   4   7        3.00        3.98      1.06 o 
  10   4   7        1.56        2.57      0.95 o 
 -11   5   7        0.28       -0.46      0.98 o 
 -10   5   7       13.03       10.57      1.10 o 
  -9   5   7        9.67       12.18      1.03 o 
  -8   5   7       25.70       22.88      1.13 o 
  -7   5   7        0.61        2.02      0.71 o 
  -6   5   7       28.73       27.88      0.96 o 
  -5   5   7      195.91      190.82      2.90 o 
  -4   5   7       28.90       29.25      1.44 o 
  -3   5   7      212.95      261.66      6.30 o 
  -2   5   7      254.64      277.08      3.85 o 
  -1   5   7     1891.59     1870.68     27.26 o 
   0   5   7      390.55      395.54      5.30 o 
   1   5   7       42.79       45.32      1.27 o 
   2   5   7      119.01      121.24      4.42 o 
   3   5   7      221.47      228.38      2.66 o 
   4   5   7      152.97      153.19      2.04 o 
   5   5   7       19.82       22.00      0.92 o 
   6   5   7        5.28        3.42      0.80 o 
   7   5   7       90.61       94.05      2.02 o 
   8   5   7       10.64        7.17      1.06 o 
   9   5   7        0.60        0.31      1.16 o 
 -10   6   7       31.29       25.71      1.22 o 
  -9   6   7       16.61       13.32      1.51 o 
  -8   6   7       46.62       51.42      1.45 o 
  -7   6   7      327.53      342.90      5.96 o 
  -6   6   7       14.20       12.17      0.92 o 
  -5   6   7      143.19      147.02      3.22 o 
  -4   6   7      220.93      270.28     39.54 o 
  -3   6   7        0.09        0.23      0.98 o 
  -2   6   7      239.54      250.09      3.13 o 
  -1   6   7       83.64       80.32      1.45 o 
   0   6   7      187.59      187.03      2.62 o 
   1   6   7      634.68      680.42      8.73 o 
   2   6   7       22.60       21.00      1.06 o 
   3   6   7      323.53      339.40      3.61 o 
   4   6   7       40.99       41.01      1.06 o 
   5   6   7       16.58       13.87      0.77 o 
   6   6   7        1.03        0.57      0.69 o 
   7   6   7      192.44      167.16      2.82 o 
   8   6   7        9.23        7.74      0.95 o 
   9   6   7        0.03       -0.13      0.86 o 
 -10   7   7       19.75       18.23      1.44 o 
  -9   7   7       12.68        8.29      1.10 o 
  -8   7   7       13.63       14.25      1.44 o 
  -7   7   7       58.76       63.41      2.09 o 
  -6   7   7        1.60        0.72      1.10 o 
  -5   7   7      117.22       93.58      2.54 o 
  -4   7   7      249.13      273.18      5.03 o 
  -3   7   7        9.79        7.97      0.90 o 
  -2   7   7       55.06       46.49      1.40 o 
  -1   7   7       59.53       64.79      1.67 o 
   0   7   7      267.91      259.79      4.25 o 
   1   7   7      277.95      290.63      3.64 o 
   2   7   7       15.95       14.04      0.72 o 
   3   7   7        0.23       -0.46      0.55 o 
   4   7   7       11.36       12.60      0.72 o 
   5   7   7       26.53       30.07      1.06 o 
   6   7   7       22.27       17.26      0.92 o 
   7   7   7        0.32        1.15      0.69 o 
   8   7   7        1.57        2.02      0.73 o 
   9   7   7        8.25       10.16      1.13 o 
 -10   8   7       17.32       18.06      1.84 o 
  -9   8   7       42.58       41.27      1.87 o 
  -8   8   7        7.37        8.45      1.61 o 
  -7   8   7       76.34       74.29      2.21 o 
  -6   8   7       21.63       19.09      1.44 o 
  -5   8   7       46.95       54.39      3.68 o 
  -4   8   7      235.08      227.82      4.38 o 
  -3   8   7       65.41       64.10      3.22 o 
  -2   8   7       19.96       18.54      1.13 o 
  -1   8   7       43.24       44.56      1.40 o 
   0   8   7      328.55      304.57      4.51 o 
   1   8   7      290.77      311.76      3.93 o 
   2   8   7        1.26        2.30      0.73 o 
   3   8   7       63.10       60.77      1.11 o 
   4   8   7      238.29      217.04      2.40 o 
   5   8   7        8.34        5.68      0.61 o 
   6   8   7        0.16        1.46      0.58 o 
   7   8   7        7.89        7.64      0.77 o 
   8   8   7       28.51       25.78      1.47 o 
   9   8   7        5.53        8.52      0.87 o 
  -9   9   7        0.42       -1.05      1.10 o 
  -8   9   7       14.54       17.35      2.30 o 
  -7   9   7       36.42       31.26      1.61 o 
  -6   9   7       92.32       94.58      2.54 o 
  -5   9   7        7.80        9.02      1.30 o 
  -4   9   7       27.81       21.26      1.44 o 
  -3   9   7       26.41       30.61      1.27 o 
  -2   9   7        8.40        7.02      0.86 o 
  -1   9   7      296.26      324.32      4.78 o 
   0   9   7      109.08       98.73      2.20 o 
   1   9   7        2.22        1.88      0.86 o 
   2   9   7      162.28      167.83      2.43 o 
   3   9   7      383.15      352.88      3.52 o 
   4   9   7      103.12      104.70      1.46 o 
   5   9   7       39.35       38.41      1.05 o 
   6   9   7       64.49       57.59      1.21 o 
   7   9   7       19.32       21.87      0.89 o 
   8   9   7        1.74        1.15      0.93 o 
  -9  10   7       10.42       10.93      1.61 o 
  -8  10   7        0.04       -0.66      1.10 o 
  -7  10   7      130.39      113.90      3.22 o 
  -6  10   7       16.09       17.73      1.61 o 
  -5  10   7      137.62      135.95      3.20 o 
  -4  10   7       40.78       37.61      1.77 o 
  -3  10   7       33.80       35.96      1.40 o 
  -2  10   7       35.65       41.05      1.66 o 
  -1  10   7       32.35       31.04      1.84 o 
   0  10   7       45.43       40.64      1.55 o 
   1  10   7       68.13       60.85      1.88 o 
   2  10   7      122.47      126.49      2.47 o 
   3  10   7       33.59       38.76      1.06 o 
   4  10   7       17.26       21.96      0.98 o 
   5  10   7       24.80       27.11      0.90 o 
   6  10   7       39.53       36.07      1.05 o 
   7  10   7        3.02        1.38      0.61 o 
   8  10   7        0.51       -0.46      0.86 o 
  -8  11   7       15.36       13.91      1.44 o 
  -7  11   7       25.02       22.38      2.53 o 
  -6  11   7       50.05       48.56      2.53 o 
  -5  11   7       14.96       15.75      1.44 o 
  -4  11   7        7.94       11.28      2.53 o 
  -3  11   7      101.97       99.14      3.43 o 
  -2  11   7       68.26       68.17      2.31 o 
  -1  11   7        0.47        1.80      1.64 o 
   0  11   7      908.03      936.68     24.83 o 
   1  11   7      228.55      217.05      4.55 o 
   2  11   7        6.62        7.05      1.01 o 
   3  11   7        2.15        2.54      0.73 o 
   4  11   7       67.78       61.97      1.44 o 
   5  11   7       52.06       47.85      1.11 o 
   6  11   7       36.97       34.84      1.02 o 
   7  11   7        2.13        2.30      0.68 o 
  -7  12   7        1.73        1.20      0.95 o 
  -6  12   7       38.38       46.32      2.09 o 
  -5  12   7       14.22       14.51      1.44 o 
  -4  12   7       67.63       69.44      2.42 o 
  -3  12   7        0.11        0.04      0.86 o 
  -2  12   7        0.43        0.92      0.86 o 
  -1  12   7        0.03       -1.03      0.90 o 
   0  12   7       62.23       57.67      2.34 o 
   1  12   7      104.08       94.04      2.75 o 
   2  12   7       41.64       47.09      2.09 o 
   3  12   7        0.02       -0.58      0.73 o 
   4  12   7       10.74       10.14      0.85 o 
   5  12   7        0.88       -0.10      0.70 o 
   6  12   7        8.66       13.05      0.85 o 
  -7  13   7        0.38       -2.07      1.61 o 
  -6  13   7       23.65       25.82      1.77 o 
  -5  13   7       22.33       24.22      2.07 o 
  -4  13   7        1.49        2.38      0.86 o 
  -3  13   7        9.30       13.75      2.30 o 
  -2  13   7        0.88        2.64      1.27 o 
  -1  13   7      210.50      208.04      3.53 o 
   0  13   7        1.88        1.17      0.86 o 
   1  13   7        6.46        4.21      0.90 o 
   2  13   7        9.14       10.81      1.13 o 
   3  13   7        0.55        1.41      0.80 o 
   4  13   7       46.49       44.94      2.09 o 
   5  13   7        4.84        7.81      1.02 o 
  -6  14   7       23.97       25.11      1.77 o 
  -5  14   7        0.53       -1.66      1.10 o 
  -4  14   7        8.30        7.02      1.13 o 
  -3  14   7        3.32        2.47      1.18 o 
  -2  14   7        1.00        0.38      0.99 o 
  -1  14   7      144.05      136.10      3.25 o 
   0  14   7        0.37        0.42      0.86 o 
   1  14   7        0.48       -1.29      0.86 o 
   2  14   7        6.34        2.34      0.86 o 
   3  14   7        3.88        2.94      0.90 o 
   4  14   7       25.98       24.28      1.40 o 
  -4  15   7        0.66       -0.40      1.18 o 
  -3  15   7        1.55       -0.31      1.44 o 
  -2  15   7       31.60       29.37      1.55 o 
  -1  15   7        1.84        1.43      0.99 o 
   0  15   7       28.80       29.80      1.40 o 
   1  15   7        2.02        2.12      0.90 o 
   2  15   7        0.01       -0.84      0.86 o 
   3  15   7        6.79        4.75      0.99 o 
  -1  16   7        0.00       -0.95      0.90 o 
   0  16   7        0.04        0.28      1.37 o 
 -11   0   8        6.18        3.22      1.38 o 
 -10   0   8       19.10       20.23      1.84 o 
  -9   0   8       23.73       16.09      1.84 o 
  -8   0   8       71.93       53.79      2.30 o 
  -7   0   8     1295.53     1209.66     24.37 o 
  -6   0   8      204.89      205.52      5.06 o 
  -5   0   8      253.44      238.16      5.52 o 
  -4   0   8       97.44       85.98      2.76 o 
  -1   0   8      405.54      448.28     10.11 o 
   0   0   8       31.52       30.12      1.30 o 
   1   0   8      411.55      407.59      6.50 o 
   2   0   8      181.18      196.32      5.06 o 
   3   0   8     1900.96     1855.01     26.33 o 
   4   0   8       18.13       19.78      1.30 o 
   5   0   8      694.59      666.72     10.08 o 
   6   0   8       13.48       11.12      1.38 o 
   7   0   8       35.57       42.22      2.53 o 
   8   0   8       35.36       35.81      2.53 o 
   9   0   8        3.85        2.76      1.38 o 
 -11   1   8        9.87       16.14      1.30 o 
 -10   1   8        8.90       11.11      0.98 o 
  -9   1   8       42.38       47.82      1.63 o 
  -8   1   8        2.55        2.86      1.84 o 
  -7   1   8       88.85       79.30      2.09 o 
  -6   1   8       53.72       62.84      6.90 o 
  -5   1   8      117.41      135.89      2.20 o 
  -4   1   8        3.56        5.98      0.92 o 
  -2   1   8      544.00      508.97     11.95 o 
  -1   1   8      381.30      422.19      6.66 o 
   0   1   8      711.02      749.66      7.98 o 
   1   1   8       46.65       37.00      1.33 o 
   2   1   8       15.12       16.08      1.10 o 
   3   1   8      595.55      597.04      6.38 o 
   4   1   8      107.09      108.76      1.77 o 
   5   1   8       88.46      101.58      1.77 o 
   6   1   8       90.42       83.40      1.91 o 
   7   1   8       10.13        6.26      0.95 o 
   8   1   8       11.67        9.21      1.06 o 
   9   1   8       12.96       14.80      1.13 o 
 -11   2   8        6.83        6.01      0.98 o 
 -10   2   8       21.39       26.49      1.44 o 
  -9   2   8        8.74        7.76      1.15 o 
  -8   2   8       25.90       30.63      1.44 o 
  -7   2   8        1.66        3.29      1.38 o 
  -6   2   8      145.03      136.33      2.60 o 
  -5   2   8       38.88       40.80      2.85 o 
  -4   2   8       32.86       32.18      1.38 o 
  -3   2   8       89.40       89.92      1.95 o 
  -2   2   8      156.32      170.58      5.06 o 
  -1   2   8        0.70        1.29      0.77 o 
   0   2   8      194.25      196.37      2.92 o 
   1   2   8     1014.87     1027.56     12.38 o 
   2   2   8      213.15      200.04      2.92 o 
   3   2   8       69.53       71.60      1.59 o 
   4   2   8       23.47       24.07      1.06 o 
   5   2   8      464.32      441.28      5.84 o 
   6   2   8      148.29      119.43      2.39 o 
   7   2   8        5.32        8.43      1.06 o 
   8   2   8        2.02        1.00      0.86 o 
   9   2   8        2.25       -0.21      0.86 o 
 -10   3   8        0.24       -0.46      0.98 o 
  -9   3   8       25.87       27.55      1.61 o 
  -8   3   8      152.33      143.45      2.93 o 
  -7   3   8        0.09       -0.55      0.77 o 
  -6   3   8       29.55       25.76      1.30 o 
  -5   3   8      148.84      160.74      2.63 o 
  -4   3   8      268.37      257.11      3.81 o 
  -3   3   8        7.50        8.58      0.77 o 
  -2   3   8      290.35      332.96      5.75 o 
  -1   3   8       23.60       20.98      1.30 o 
   0   3   8      517.37      560.76      8.76 o 
   1   3   8        8.28        9.78      1.87 o 
   2   3   8      269.82      285.56      3.98 o 
   3   3   8        5.09        8.34      0.80 o 
   4   3   8       44.91       39.04      1.40 o 
   5   3   8      135.19      125.69      2.39 o 
   6   3   8      227.31      206.02      3.19 o 
   7   3   8       40.70       40.93      1.59 o 
   8   3   8        1.71        1.17      0.86 o 
   9   3   8       71.61       75.14      2.75 o 
 -10   4   8        0.85       -1.01      0.77 o 
  -9   4   8        0.73        0.46      0.98 o 
  -8   4   8       51.62       61.07      1.77 o 
  -7   4   8       63.63       64.10      1.67 o 
  -6   4   8       12.16        9.43      0.86 o 
  -5   4   8       57.75       54.87      1.87 o 
  -4   4   8       87.28       82.17      2.42 o 
  -3   4   8        8.80       10.84      2.07 o 
  -2   4   8      103.42      102.93      2.42 o 
  -1   4   8      323.95      329.05      5.50 o 
   0   4   8      108.48       90.25      2.09 o 
   1   4   8        3.04        1.44      0.67 o 
   2   4   8        4.38        6.61      1.01 o 
   3   4   8        8.83        8.62      0.73 o 
   4   4   8       22.52       22.13      1.39 o 
   5   4   8      328.60      334.41      4.68 o 
   6   4   8       67.75       72.94      1.91 o 
   7   4   8      104.02       86.36      1.94 o 
   8   4   8        0.17       -0.15      0.80 o 
   9   4   8        0.00        0.97      0.95 o 
 -10   5   8        0.84        0.46      1.10 o 
  -9   5   8       13.69       13.85      1.30 o 
  -8   5   8       20.45       24.16      2.30 o 
  -7   5   8      139.33      142.76      3.20 o 
  -6   5   8      102.74      102.70      2.54 o 
  -5   5   8      474.45      472.00      7.96 o 
  -4   5   8        3.34        5.52      1.10 o 
  -3   5   8        0.02        1.15      1.15 o 
  -2   5   8        0.32        0.46      0.67 o 
  -1   5   8        1.99        2.57      0.77 o 
   0   5   8      414.53      433.52      6.98 o 
   1   5   8       57.56       61.98      1.87 o 
   2   5   8      482.76      471.40      6.09 o 
   3   5   8      423.31      416.97      4.77 o 
   4   5   8      122.27      113.34      2.12 o 
   5   5   8       80.00       87.97      1.94 o 
   6   5   8       12.38       13.47      1.06 o 
   7   5   8      111.28      106.23      3.46 o 
   8   5   8       29.44       25.16      1.33 o 
   9   5   8        0.12        0.17      0.86 o 
 -10   6   8       10.65        6.67      1.30 o 
  -9   6   8        3.39        2.89      1.10 o 
  -8   6   8       63.43       66.93      5.29 o 
  -7   6   8        6.76        6.61      1.10 o 
  -6   6   8       18.13       17.71      1.84 o 
  -5   6   8        1.28        1.64      1.10 o 
  -4   6   8      687.84      693.62     11.38 o 
  -3   6   8        6.95        5.23      1.10 o 
  -2   6   8       31.09       34.96      1.77 o 
  -1   6   8      215.99      227.68      3.51 o 
   0   6   8       20.22       22.33      1.47 o 
   1   6   8      241.64      270.67      3.96 o 
   2   6   8      570.98      541.93      6.12 o 
   3   6   8       20.36       17.65      0.90 o 
   4   6   8        4.57        1.38      0.69 o 
   5   6   8       40.43       33.96      1.75 o 
   6   6   8       29.01       26.01      1.36 o 
   7   6   8       23.79       27.69      1.33 o 
   8   6   8        0.56        0.87      0.95 o 
  -9   7   8        4.73        3.42      1.10 o 
  -8   7   8       33.62       32.91      2.76 o 
  -7   7   8       14.11       15.76      1.18 o 
  -6   7   8       31.34       21.81      1.84 o 
  -5   7   8        0.00        0.33      1.10 o 
  -4   7   8      129.42      141.61      5.06 o 
  -3   7   8       30.84       32.03      1.77 o 
  -2   7   8        0.90       -0.61      0.80 o 
  -1   7   8      319.61      312.50      4.78 o 
   0   7   8       14.58       10.83      1.13 o 
   1   7   8       94.77       93.46      1.77 o 
   2   7   8       48.66       45.10      1.42 o 
   3   7   8       22.22       26.25      0.97 o 
   4   7   8        0.09        0.37      0.62 o 
   5   7   8        2.19        2.64      0.69 o 
   6   7   8       29.37       35.72      1.30 o 
   7   7   8        0.42        2.39      0.95 o 
   8   7   8       14.02       13.50      1.13 o 
  -9   8   8        0.82       -1.64      1.10 o 
  -8   8   8        1.85        0.99      1.15 o 
  -7   8   8        1.27        2.10      1.10 o 
  -6   8   8        0.20       -0.59      1.10 o 
  -5   8   8        0.06        0.00      1.61 o 
  -4   8   8       88.04       99.77      4.14 o 
  -3   8   8      142.85      138.38      2.63 o 
  -2   8   8        9.89        9.19      0.95 o 
  -1   8   8       25.07       28.65      1.40 o 
   0   8   8       36.76       43.33      2.90 o 
   1   8   8      196.04      185.34      2.62 o 
   2   8   8       22.84       21.05      0.85 o 
   3   8   8       46.30       43.57      1.37 o 
   4   8   8      106.35       81.99      1.37 o 
   5   8   8       10.94       13.91      0.75 o 
   6   8   8        8.21        8.13      0.72 o 
   7   8   8        0.01        0.63      0.65 o 
   8   8   8        1.10       -0.89      0.78 o 
  -9   9   8        0.18       -1.31      1.15 o 
  -8   9   8       19.11       24.46      1.77 o 
  -7   9   8       54.92       57.35      2.09 o 
  -6   9   8        0.75       -0.39      1.15 o 
  -5   9   8        0.22       -0.39      1.10 o 
  -4   9   8       49.70       49.74      2.09 o 
  -3   9   8        4.08        2.88      0.86 o 
  -2   9   8       11.18       11.56      1.61 o 
  -1   9   8      175.89      170.11      3.00 o 
   0   9   8        1.68        1.71      0.86 o 
   1   9   8       75.66       82.58      2.02 o 
   2   9   8       35.82       40.13      1.36 o 
   3   9   8       71.82       62.51      1.30 o 
   4   9   8       14.06       18.66      0.80 o 
   5   9   8        0.08        0.69      0.61 o 
   6   9   8        0.11        0.10      0.68 o 
   7   9   8       13.78       14.32      0.89 o 
  -8  10   8        0.88       -1.72      1.15 o 
  -7  10   8        6.89        6.04      1.84 o 
  -6  10   8        9.55        9.09      1.84 o 
  -5  10   8        5.12        4.60      1.30 o 
  -4  10   8      136.24      148.68      5.06 o 
  -3  10   8      597.86      599.97      8.31 o 
  -2  10   8       15.11       14.99      0.99 o 
  -1  10   8      139.65      141.73      2.73 o 
   0  10   8        5.66        5.22      0.99 o 
   1  10   8      228.00      218.43      3.72 o 
   2  10   8      179.12      187.49      3.27 o 
   3  10   8        7.37        7.95      0.92 o 
   4  10   8       24.97       26.22      0.90 o 
   5  10   8        0.21       -0.07      0.64 o 
   6  10   8        0.05       -0.22      0.65 o 
   7  10   8        6.79        7.77      0.82 o 
  -7  11   8        4.62        2.76      1.84 o 
  -6  11   8        2.60        2.53      1.30 o 
  -5  11   8        6.10        7.27      1.44 o 
  -4  11   8       49.86       51.51      2.99 o 
  -3  11   8        2.26        0.00      1.61 o 
  -2  11   8      219.88      229.71      3.80 o 
  -1  11   8        0.10        0.50      0.86 o 
   0  11   8       21.48       30.12      1.68 o 
   1  11   8       46.85       47.33      1.67 o 
   2  11   8        6.15        4.81      0.93 o 
   3  11   8       83.87       86.02      1.84 o 
   4  11   8       29.73       31.40      1.20 o 
   5  11   8       14.25       11.91      0.89 o 
   6  11   8        4.98        9.83      0.80 o 
  -7  12   8        0.13       -0.92      1.84 o 
  -6  12   8        0.04       -1.61      1.61 o 
  -5  12   8        4.56        4.44      1.44 o 
  -4  12   8       23.81       20.23      1.53 o 
  -3  12   8      117.40      128.39      5.75 o 
  -2  12   8        9.81        9.68      1.20 o 
  -1  12   8       73.60       72.15      1.94 o 
   0  12   8        3.18        5.17      0.99 o 
   1  12   8        0.10       -0.63      1.26 o 
   2  12   8        0.66        0.25      0.86 o 
   3  12   8        0.84        1.07      0.86 o 
   4  12   8        1.73        4.51      0.92 o 
   5  12   8        0.10        0.11      0.72 o 
  -6  13   8        3.71        5.13      1.61 o 
  -5  13   8        0.10       -0.39      1.10 o 
  -4  13   8        0.47       -0.75      1.18 o 
  -3  13   8       10.69       11.22      1.44 o 
  -2  13   8       10.99       10.01      1.13 o 
  -1  13   8       10.91        9.18      1.13 o 
   0  13   8        0.01       -0.46      1.19 o 
   1  13   8        3.86        3.50      0.93 o 
   2  13   8        3.45        1.52      1.44 o 
   3  13   8       26.94       25.42      2.12 o 
   4  13   8        2.01        0.59      0.78 o 
  -4  14   8        3.98        2.76      2.07 o 
  -3  14   8        4.87        2.66      1.44 o 
  -2  14   8       14.39       17.00      1.27 o 
  -1  14   8        7.73        6.29      0.99 o 
   0  14   8        1.61        1.34      0.90 o 
   1  14   8        3.91        3.04      0.90 o 
   2  14   8       60.03       49.71      2.80 o 
   3  14   8       24.61       27.38      1.53 o 
  -2  15   8        0.01       -1.69      1.44 o 
  -1  15   8       10.84       14.87      1.27 o 
   0  15   8        1.81        1.41      0.98 o 
   1  15   8       11.96       11.61      1.13 o 
 -10   1   9        1.30        1.84      0.98 o 
  -9   1   9       29.77       23.24      1.30 o 
  -8   1   9       54.48       54.07      1.63 o 
  -7   1   9      207.46      203.26      3.58 o 
  -6   1   9      603.11      623.84      9.26 o 
  -5   1   9       74.94       81.64      1.95 o 
  -4   1   9        8.22       10.57      0.92 o 
  -3   1   9        3.00        3.68      1.38 o 
  -2   1   9       12.12        7.82      1.38 o 
  -1   1   9       42.24       45.83      1.33 o 
   0   1   9      100.73      102.12      1.94 o 
   1   1   9        1.19       -0.83      0.77 o 
   2   1   9       37.81       39.10      1.63 o 
   3   1   9       19.05       22.16      1.38 o 
   4   1   9      723.40      675.48      8.40 o 
   5   1   9       93.48       88.96      2.00 o 
   6   1   9       19.64       25.42      1.22 o 
   7   1   9       17.19       13.87      1.32 o 
   8   1   9       61.71       55.71      2.09 o 
 -10   2   9        9.23       11.21      1.38 o 
  -9   2   9       39.70       46.51      1.84 o 
  -8   2   9       51.30       49.30      2.30 o 
  -7   2   9      196.26      197.75      3.58 o 
  -6   2   9        6.57        9.02      0.98 o 
  -5   2   9      182.50      192.13      2.90 o 
  -4   2   9       11.80       12.61      0.82 o 
  -3   2   9       23.48       28.51      2.30 o 
  -2   2   9      115.92      121.38      4.14 o 
  -1   2   9      115.04      122.57      2.75 o 
   0   2   9        5.47        7.53      0.80 o 
   1   2   9        0.74        1.23      0.80 o 
   2   2   9        0.08        0.46      0.98 o 
   3   2   9       38.47       45.98      1.95 o 
   4   2   9      240.26      245.43      3.72 o 
   5   2   9       80.31       87.52      2.53 o 
   6   2   9        2.29        2.61      0.80 o 
   7   2   9       13.97       14.57      1.13 o 
   8   2   9        3.20        2.91      1.06 o 
 -10   3   9        0.98       -0.23      0.98 o 
  -9   3   9        0.65        4.16      0.98 o 
  -8   3   9        0.14        0.00      1.15 o 
  -7   3   9       46.18       49.20      2.30 o 
  -6   3   9      190.20      166.79      3.53 o 
  -5   3   9      342.73      341.07      6.33 o 
  -4   3   9       60.42       69.39      2.09 o 
  -3   3   9       64.54       71.72      3.22 o 
  -2   3   9       74.15       65.30      1.87 o 
  -1   3   9       78.13       88.01      2.09 o 
   0   3   9       41.36       47.67      1.77 o 
   1   3   9        2.83        3.27      0.80 o 
   2   3   9      229.40      223.29      6.90 o 
   3   3   9      910.71      930.76     13.81 o 
   4   3   9      118.27      114.98      2.29 o 
   5   3   9       20.93       21.07      1.75 o 
   6   3   9        4.92        6.03      0.95 o 
   7   3   9       24.36       22.55      1.73 o 
   8   3   9        0.00       -0.77      0.80 o 
 -10   4   9       10.49       15.17      1.84 o 
  -9   4   9        9.61        9.55      1.10 o 
  -8   4   9        3.99        5.21      1.15 o 
  -7   4   9       31.67       33.12      1.77 o 
  -6   4   9      181.15      164.77      3.53 o 
  -5   4   9       59.62       62.79      2.09 o 
  -4   4   9        2.94        3.22      1.61 o 
  -3   4   9       15.80       15.45      0.95 o 
  -2   4   9       72.10       77.17      2.09 o 
  -1   4   9        8.37       11.82      1.10 o 
   0   4   9       72.47       72.00      2.09 o 
   1   4   9       10.90       10.37      1.04 o 
   2   4   9       62.21       59.13      2.67 o 
   3   4   9       40.55       37.01      1.63 o 
   4   4   9      213.58      196.21      3.19 o 
   5   4   9      114.52      129.28      2.47 o 
   6   4   9        0.95       -0.31      0.80 o 
   7   4   9        4.48        5.13      1.06 o 
   8   4   9        2.01        1.06      1.05 o 
  -9   5   9       19.09       16.61      1.44 o 
  -8   5   9       15.12       17.38      1.44 o 
  -7   5   9        0.06       -0.39      1.10 o 
  -6   5   9       22.67       30.49      1.61 o 
  -5   5   9       94.49      101.47      2.75 o 
  -4   5   9      175.85      181.31      5.06 o 
  -3   5   9       44.59       37.50      1.77 o 
  -2   5   9      112.94      131.29      2.36 o 
   0   5   9       35.84       35.99      1.77 o 
   1   5   9       40.80       35.52      2.79 o 
   2   5   9      325.42      342.28      4.76 o 
   3   5   9       33.44       31.50      1.63 o 
   4   5   9       56.74       57.40      1.59 o 
   5   5   9       18.24       17.33      1.13 o 
   6   5   9        0.09        0.25      0.86 o 
   7   5   9        4.32        4.54      1.18 o 
   8   5   9        0.49       -0.21      0.86 o 
  -9   6   9        1.40        2.23      1.15 o 
  -8   6   9        0.75        2.36      1.15 o 
  -7   6   9        3.98        1.64      1.38 o 
  -6   6   9       82.59       84.60      4.14 o 
  -5   6   9        2.75        5.82      1.10 o 
  -4   6   9       34.49       39.93      3.91 o 
  -3   6   9        0.03       -1.18      1.38 o 
  -2   6   9       11.11        9.20      1.10 o 
  -1   6   9      130.79      142.93     11.03 o 
   0   6   9        6.72        4.97      1.10 o 
   1   6   9       41.92       50.76      1.77 o 
   2   6   9       39.42       37.96      2.22 o 
   3   6   9       11.88       12.56      1.10 o 
   4   6   9       68.78       70.39      1.94 o 
   5   6   9      147.66      144.91      2.65 o 
   6   6   9        5.25        4.77      1.13 o 
   7   6   9        5.51        6.17      1.24 o 
   8   6   9        2.23        1.79      0.95 o 
  -9   7   9        1.22        2.63      1.10 o 
  -8   7   9       24.20       23.07      1.63 o 
  -7   7   9        7.36        4.73      1.10 o 
  -6   7   9       18.86       22.07      2.76 o 
  -5   7   9      130.46      132.17      3.20 o 
  -4   7   9      372.88      373.57      6.83 o 
  -3   7   9      452.16      471.27      8.13 o 
  -2   7   9       16.54       13.20      1.30 o 
  -1   7   9       98.48       95.23      2.75 o 
   0   7   9      319.56      316.84      5.85 o 
   1   7   9      119.43      114.35      2.89 o 
   2   7   9        6.01        2.38      0.86 o 
   3   7   9       35.59       38.02      1.40 o 
   4   7   9       64.46       66.09      1.76 o 
   5   7   9       73.51       63.74      1.76 o 
   6   7   9       41.65       48.17      1.59 o 
   7   7   9        0.35        2.07      0.95 o 
  -8   8   9        0.00       -1.66      1.10 o 
  -7   8   9        0.42        0.59      1.10 o 
  -6   8   9      135.52      134.79      3.45 o 
  -5   8   9       82.10       79.66      2.54 o 
  -4   8   9      201.12      202.76      6.44 o 
  -3   8   9      193.11      207.51      5.98 o 
  -2   8   9        5.20        5.29      1.30 o 
  -1   8   9       62.62       64.83      1.86 o 
   0   8   9      153.41      157.41      2.92 o 
   1   8   9      180.72      180.27      3.57 o 
   2   8   9       41.06       33.15      1.10 o 
   3   8   9        6.87        5.81      0.72 o 
   4   8   9        0.16        1.10      0.62 o 
   5   8   9       80.74       68.72      1.54 o 
   6   8   9        1.30        0.62      0.78 o 
   7   8   9        0.51       -0.39      0.78 o 
  -8   9   9       15.05       13.31      1.44 o 
  -7   9   9       19.01       22.83      1.53 o 
  -6   9   9        0.63        1.97      1.10 o 
  -5   9   9      140.20      154.77      5.98 o 
  -4   9   9       27.56       31.33      1.95 o 
  -3   9   9        0.21        2.53      1.30 o 
  -2   9   9       31.81       30.09      1.40 o 
  -1   9   9       10.00       10.37      1.13 o 
   0   9   9       55.64       58.72      1.86 o 
   1   9   9      305.98      312.94      4.86 o 
   2   9   9        2.48        1.44      0.73 o 
   3   9   9       13.05        8.14      0.92 o 
   4   9   9        0.79        1.61      0.68 o 
   5   9   9        0.11       -0.69      0.68 o 
   6   9   9        2.71        1.97      0.72 o 
  -7  10   9        1.15        0.79      1.10 o 
  -6  10   9        1.27        0.92      1.10 o 
  -5  10   9        0.28       -0.92      1.10 o 
  -4  10   9        1.29        1.07      1.44 o 
  -3  10   9       49.42       48.01      2.09 o 
  -2  10   9        0.15        0.46      0.86 o 
  -1  10   9      154.79      160.72      3.00 o 
   0  10   9        3.16        1.15      1.14 o 
   1  10   9       10.39        8.04      1.13 o 
   2  10   9       17.33       21.30      1.08 o 
   3  10   9        0.07        0.28      0.73 o 
   4  10   9       81.38       64.42      1.61 o 
   5  10   9        0.04        0.24      0.72 o 
   6  10   9        2.94        2.16      0.82 o 
  -6  11   9        3.18        3.73      1.44 o 
  -5  11   9       11.91        7.82      1.44 o 
  -4  11   9       22.71       27.71      1.95 o 
  -3  11   9        1.24        0.00      1.30 o 
  -2  11   9      131.74      138.42      9.89 o 
  -1  11   9       19.30       18.18      1.44 o 
   0  11   9       40.98       32.98      1.49 o 
   1  11   9        7.06        6.94      1.09 o 
   2  11   9       11.82       16.68      0.96 o 
   3  11   9       12.06       10.75      1.19 o 
   4  11   9        4.34        6.64      0.92 o 
   5  11   9       13.53       15.24      1.22 o 
  -5  12   9       10.30       10.12      1.53 o 
  -4  12   9        5.68        4.44      1.44 o 
  -3  12   9       47.31       40.94      4.37 o 
  -2  12   9       28.59       30.56      1.79 o 
  -1  12   9       57.78       65.74      1.94 o 
   0  12   9       23.88       24.06      1.48 o 
   1  12   9       13.07       11.81      1.13 o 
   2  12   9        1.88        0.25      0.73 o 
   3  12   9        5.52        7.84      0.96 o 
   4  12   9        0.80        0.46      0.84 o 
  -4  13   9        2.45        2.76      1.44 o 
  -3  13   9       41.95       40.31      2.30 o 
  -2  13   9        6.38        4.50      1.44 o 
  -1  13   9        5.97        4.76      1.88 o 
   0  13   9        0.74       -0.17      0.86 o 
   1  13   9        0.03        0.13      0.86 o 
   2  13   9       43.35       47.88      1.82 o 
   3  13   9        7.06       11.65      0.96 o 
  -2  14   9       25.87       23.72      3.22 o 
  -1  14   9        6.77        7.60      1.13 o 
   0  14   9        3.31        3.95      1.24 o 
  -9   0  10       26.65       21.15      1.84 o 
  -8   0  10       77.95       58.85      2.76 o 
  -7   0  10        1.13        0.00      0.92 o 
  -6   0  10        0.82       -0.92      0.92 o 
  -5   0  10        0.07        0.92      0.92 o 
  -4   0  10       27.42       29.43      1.84 o 
  -3   0  10       22.20       17.93      1.84 o 
  -2   0  10       55.30       48.74      2.76 o 
  -1   0  10      160.59      157.70      4.60 o 
   0   0  10       22.02       18.85      1.84 o 
   1   0  10       85.31       90.12      3.22 o 
   2   0  10      258.81      296.09      7.36 o 
   3   0  10     2364.72     2418.86     48.74 o 
   4   0  10      219.03      199.08      5.52 o 
   5   0  10        3.53        4.60      1.84 o 
   6   0  10       79.52       83.22      3.68 o 
   7   0  10        1.39        0.46      1.38 o 
   8   0  10       39.71       43.68      2.76 o 
  -9   1  10        1.29       -0.23      0.98 o 
  -8   1  10        3.37        4.64      0.98 o 
  -7   1  10       11.50       19.47      1.15 o 
  -6   1  10        8.77        5.52      0.98 o 
  -5   1  10       25.53       21.15      1.84 o 
  -4   1  10        6.25        8.28      1.84 o 
  -3   1  10       60.61       74.94      3.22 o 
  -2   1  10      221.86      228.86      5.29 o 
  -1   1  10       24.22       18.95      1.38 o 
   0   1  10       18.27       12.65      0.98 o 
   1   1  10      156.10      163.22      3.25 o 
   2   1  10       50.92       52.97      2.30 o 
   3   1  10       12.69       17.32      2.30 o 
   4   1  10       18.59       17.01      1.44 o 
   5   1  10        0.04       -1.38      0.98 o 
   6   1  10       21.76       20.41      1.44 o 
   7   1  10       20.99       19.41      1.63 o 
   8   1  10        0.07       -0.39      1.15 o 
  -9   2  10       11.07        6.90      1.38 o 
  -8   2  10       18.50       16.55      1.84 o 
  -7   2  10      181.88      190.35      5.06 o 
  -6   2  10       28.89       21.15      1.84 o 
  -5   2  10       25.20       25.01      1.44 o 
  -4   2  10        0.13       -0.46      1.38 o 
  -3   2  10       16.19       16.09      1.84 o 
  -2   2  10      191.58      196.58      3.73 o 
  -1   2  10      180.50      184.33      3.73 o 
   0   2  10        0.15       -1.46      0.98 o 
   1   2  10        5.46        5.04      1.15 o 
   2   2  10       56.48       56.55      1.95 o 
   3   2  10      473.16      477.25      7.80 o 
   4   2  10       13.49       15.36      2.43 o 
   5   2  10        7.73       12.91      1.06 o 
   6   2  10       34.64       30.74      1.33 o 
   7   2  10        0.17        0.46      1.38 o 
  -9   3  10       11.14       15.17      1.84 o 
  -8   3  10        3.07        3.61      1.10 o 
  -7   3  10       32.00       28.29      1.84 o 
  -6   3  10        8.34        9.42      1.15 o 
  -5   3  10       31.10       31.26      2.76 o 
  -4   3  10        0.02       -1.46      0.98 o 
  -3   3  10      329.93      321.25      5.98 o 
  -2   3  10        0.01        2.53      0.98 o 
  -1   3  10       58.20       60.93      1.95 o 
   0   3  10       16.81       19.24      1.32 o 
   1   3  10      122.71      109.20      2.60 o 
   2   3  10      247.50      244.24      5.06 o 
   3   3  10       96.35      106.57      2.75 o 
   4   3  10       11.27       12.32      1.39 o 
   5   3  10       55.57       51.55      1.59 o 
   6   3  10        0.76       -1.73      1.16 o 
   7   3  10       35.69       37.01      1.49 o 
  -9   4  10        3.97        4.71      1.10 o 
  -8   4  10       34.85       26.30      1.77 o 
  -7   4  10        0.85        0.59      1.10 o 
  -6   4  10        0.56        2.56      1.10 o 
  -5   4  10        2.06        3.28      1.10 o 
  -4   4  10        0.73        0.66      1.38 o 
  -3   4  10       88.29       70.86      2.42 o 
  -2   4  10       52.84       51.13      2.07 o 
  -1   4  10      201.66      196.79      4.83 o 
   0   4  10       55.39       52.98      1.77 o 
   1   4  10      165.23      178.42      3.58 o 
   2   4  10      527.25      531.96      8.45 o 
   3   4  10        5.52        3.02      1.10 o 
   4   4  10       75.47       83.16      1.94 o 
   5   4  10      218.07      200.96      3.36 o 
   6   4  10       15.98       17.56      2.04 o 
   7   4  10        0.99       -0.69      1.35 o 
  -8   5  10        1.68        0.26      1.10 o 
  -7   5  10      101.22      109.61      2.87 o 
  -6   5  10        0.59        1.12      1.38 o 
  -5   5  10      138.12      135.43      3.40 o 
  -4   5  10      269.94      260.25      5.03 o 
  -3   5  10        8.74       10.81      1.30 o 
  -2   5  10        0.54        0.46      1.10 o 
  -1   5  10      138.44      158.40      3.22 o 
   0   5  10       62.61       64.56      2.30 o 
   1   5  10       44.29       43.16      1.40 o 
   2   5  10       78.20       71.30      4.37 o 
   3   5  10       15.81       16.33      1.30 o 
   4   5  10       16.87       12.43      1.30 o 
   5   5  10       50.91       43.40      1.59 o 
   6   5  10        0.03        1.66      1.37 o 
   7   5  10        1.92        1.24      0.95 o 
  -8   6  10       12.94       14.08      1.44 o 
  -7   6  10        2.81        1.90      1.15 o 
  -6   6  10       18.46       17.93      2.30 o 
  -5   6  10       15.30       18.64      2.76 o 
  -4   6  10       68.22       70.21      2.42 o 
  -3   6  10        4.28        2.76      1.30 o 
  -2   6  10        0.07       -0.39      1.10 o 
  -1   6  10       16.05       16.73      1.44 o 
   0   6  10       99.78      100.95      4.14 o 
   1   6  10       23.83       25.39      1.22 o 
   2   6  10       24.20       26.60      2.07 o 
   3   6  10       31.30       28.37      1.63 o 
   4   6  10        0.00       -0.20      1.10 o 
   5   6  10       35.95       35.90      1.49 o 
   6   6  10        1.65        1.43      0.95 o 
   7   6  10       16.62       17.49      1.22 o 
  -8   7  10        2.79        4.60      1.10 o 
  -7   7  10        0.33        0.20      1.38 o 
  -6   7  10       39.23       40.00      3.22 o 
  -5   7  10        2.25        1.38      1.10 o 
  -4   7  10        7.27        8.28      1.44 o 
  -3   7  10       61.50       70.45      2.42 o 
  -2   7  10       20.12       15.89      1.84 o 
  -1   7  10       49.16       53.13      2.28 o 
   0   7  10       28.92       29.43      1.63 o 
   1   7  10       77.95       76.83      2.02 o 
   2   7  10       55.25       53.26      1.67 o 
   3   7  10       49.48       52.42      1.95 o 
   4   7  10       21.44       24.94      1.44 o 
   5   7  10        0.05        1.15      0.95 o 
   6   7  10       49.30       40.74      1.67 o 
  -7   8  10        0.88       -0.13      2.30 o 
  -6   8  10        0.06        0.46      1.84 o 
  -5   8  10       51.26       53.91      2.21 o 
  -4   8  10       22.67       21.67      2.07 o 
  -3   8  10       25.06       26.21      1.95 o 
  -2   8  10        2.45        0.26      1.10 o 
  -1   8  10        0.97       -0.92      1.61 o 
   0   8  10       31.10       35.92      1.95 o 
   1   8  10      153.87      154.81      3.91 o 
   2   8  10        0.04       -0.08      0.86 o 
   3   8  10       13.90       13.34      1.06 o 
   4   8  10       33.45       28.87      1.33 o 
   5   8  10       27.35       33.42      1.92 o 
   6   8  10       16.14       15.36      1.22 o 
  -7   9  10        0.54        2.10      1.84 o 
  -6   9  10        9.05       11.49      2.30 o 
  -5   9  10        1.15        0.46      1.30 o 
  -4   9  10       60.57       57.47      3.68 o 
  -3   9  10       30.79       30.62      2.07 o 
  -2   9  10        7.29        8.07      2.53 o 
  -1   9  10        0.65       -1.66      1.10 o 
   0   9  10       21.08       19.32      1.63 o 
   1   9  10        7.88        8.86      2.07 o 
   2   9  10        8.85        8.87      1.13 o 
   3   9  10        6.63        7.49      1.61 o 
   4   9  10        1.59        1.71      1.10 o 
   5   9  10       28.42       31.13      1.49 o 
  -6  10  10        1.32        1.15      1.30 o 
  -5  10  10       30.94       30.28      2.09 o 
  -4  10  10       19.14       15.70      1.61 o 
  -3  10  10       27.76       23.03      2.53 o 
  -2  10  10        0.25       -0.46      1.84 o 
  -1  10  10       10.72       13.31      1.13 o 
   0  10  10       34.77       39.82      1.67 o 
   1  10  10       31.23       34.64      1.59 o 
   2  10  10        0.00        0.07      0.78 o 
   3  10  10        0.07       -0.81      0.84 o 
   4  10  10       15.99       17.80      1.33 o 
  -5  11  10       21.66       18.60      1.77 o 
  -4  11  10       23.68       21.18      1.84 o 
  -3  11  10      107.51      110.98      3.20 o 
  -2  11  10       29.70       31.20      4.37 o 
  -1  11  10        1.41        0.64      1.67 o 
   0  11  10        0.33        1.38      1.30 o 
   1  11  10        3.51        1.38      1.06 o 
   2  11  10        3.04        1.20      0.84 o 
   3  11  10       12.34       12.78      1.02 o 
  -3  12  10       61.96       51.91      4.14 o 
  -2  12  10        1.28       -1.77      1.18 o 
  -1  12  10        2.20        0.87      0.99 o 
   0  12  10        3.91        2.76      0.90 o 
   1  12  10        0.35        0.67      0.86 o 
   2  12  10       22.65       22.74      1.25 o 
  -8   1  11      105.88      111.26      3.68 o 
  -7   1  11       15.14       14.71      1.38 o 
  -6   1  11        2.30        0.92      1.38 o 
  -5   1  11        2.26       -0.23      1.61 o 
  -4   1  11       62.31       59.77      3.22 o 
  -3   1  11       53.18       59.60      4.14 o 
  -2   1  11       40.87       38.22      1.77 o 
  -1   1  11      191.20      182.08      3.58 o 
   0   1  11        9.51        9.89      1.30 o 
   1   1  11       26.94       24.37      1.44 o 
   2   1  11       60.39       57.88      2.53 o 
   3   1  11        2.37        3.95      1.84 o 
   4   1  11       45.41       39.22      2.30 o 
   5   1  11        3.88        4.53      1.10 o 
   6   1  11       15.53       18.33      1.44 o 
  -8   2  11        0.24        0.00      1.38 o 
  -7   2  11       38.25       38.16      1.87 o 
  -6   2  11       27.68       36.54      1.87 o 
  -5   2  11        2.60        2.23      1.15 o 
  -4   2  11        0.84       -0.46      1.38 o 
  -3   2  11       96.42       80.55      2.42 o 
  -2   2  11      101.09       96.41      2.76 o 
  -1   2  11       54.57       54.05      1.95 o 
   0   2  11       85.23       84.37      2.28 o 
   1   2  11      281.14      281.72      5.03 o 
   2   2  11       43.69       42.32      1.95 o 
   3   2  11      247.20      239.09      4.55 o 
   4   2  11        1.62        0.53      1.10 o 
   5   2  11        0.02        0.33      1.10 o 
   6   2  11        6.36        6.57      1.30 o 
  -8   3  11        0.01       -0.85      1.10 o 
  -7   3  11       20.36       14.76      2.07 o 
  -6   3  11        1.83        1.38      1.10 o 
  -5   3  11       38.02       34.02      3.22 o 
  -4   3  11        4.58        4.20      1.61 o 
  -3   3  11       16.88       17.58      2.76 o 
  -2   3  11        1.12       -0.33      1.10 o 
  -1   3  11      105.32      106.12      2.75 o 
   0   3  11        0.54        0.00      0.98 o 
   1   3  11      177.89      184.29      5.29 o 
   2   3  11       10.71       12.68      1.30 o 
   3   3  11       86.57       93.20      2.99 o 
   4   3  11        4.48        6.67      1.30 o 
   5   3  11       29.05       30.66      1.63 o 
   6   3  11        8.03        9.25      1.61 o 
  -8   4  11        0.01       -0.66      1.38 o 
  -7   4  11        1.14        1.12      1.10 o 
  -6   4  11       14.12       13.00      1.18 o 
  -5   4  11        0.81        0.00      1.84 o 
  -4   4  11      149.66      159.40      3.73 o 
  -3   4  11        0.37        1.38      1.30 o 
  -2   4  11       40.86       35.86      2.76 o 
  -1   4  11       27.55       25.12      1.44 o 
   0   4  11      183.86      192.86      6.44 o 
   1   4  11       40.53       44.33      1.77 o 
   2   4  11        4.61        2.69      1.10 o 
   3   4  11       40.13       44.46      2.07 o 
   4   4  11      161.47      165.31      3.58 o 
   5   4  11        4.43        4.87      1.30 o 
   6   4  11        3.93        7.06      1.06 o 
  -7   5  11        0.09       -0.39      1.15 o 
  -6   5  11       15.67       16.66      1.44 o 
  -5   5  11        9.68       14.71      2.30 o 
  -4   5  11        0.92       -0.92      1.61 o 
  -3   5  11        7.51        4.14      1.30 o 
  -2   5  11        1.32        0.13      1.10 o 
  -1   5  11        9.35        8.74      1.84 o 
   0   5  11      240.13      231.65      4.38 o 
   1   5  11       26.09       22.71      2.30 o 
   2   5  11        0.22       -0.20      1.38 o 
   3   5  11       49.22       47.86      1.95 o 
   4   5  11        0.03       -0.72      1.10 o 
   5   5  11        0.00        0.20      1.10 o 
   6   5  11        4.40        3.68      1.06 o 
  -7   6  11        3.68        7.94      1.18 o 
  -6   6  11       17.13       18.85      2.76 o 
  -5   6  11        0.12       -1.66      1.10 o 
  -4   6  11       20.09       23.26      1.77 o 
  -3   6  11       89.64       89.44      2.75 o 
  -2   6  11       23.83       18.65      1.61 o 
  -1   6  11       22.59       18.94      1.44 o 
   0   6  11        4.40        2.76      1.84 o 
   1   6  11        0.05       -0.23      0.98 o 
   2   6  11       26.79       24.84      1.63 o 
   3   6  11       56.14       67.03      2.99 o 
   4   6  11       14.32       17.66      1.84 o 
   5   6  11        1.06       -1.25      1.10 o 
  -6   7  11       67.57       83.22      4.14 o 
  -5   7  11       24.85       25.49      1.77 o 
  -4   7  11        0.15       -1.61      2.07 o 
  -3   7  11        7.66       10.24      1.44 o 
  -2   7  11        2.02        3.45      1.30 o 
  -1   7  11       30.14       26.68      2.07 o 
   0   7  11        2.30        2.07      1.30 o 
   1   7  11       13.37       13.98      1.44 o 
   2   7  11       16.15       15.63      1.84 o 
   3   7  11       11.37        9.02      1.30 o 
   4   7  11        2.86        2.04      1.10 o 
   5   7  11       26.19       31.08      1.77 o 
  -6   8  11        6.01        2.76      2.30 o 
  -5   8  11       23.13       27.62      1.95 o 
  -4   8  11        6.36        7.64      1.44 o 
  -3   8  11        0.44        0.46      1.30 o 
  -2   8  11        2.66        7.56      2.53 o 
  -1   8  11       14.47       13.14      1.44 o 
   0   8  11       41.35       43.22      2.28 o 
   1   8  11       23.24       19.79      1.52 o 
   2   8  11       18.31       16.80      1.84 o 
   3   8  11        7.06        8.51      1.30 o 
   4   8  11        5.05        6.92      1.06 o 
  -5   9  11       32.76       27.90      1.87 o 
  -4   9  11       28.89       32.64      3.22 o 
  -3   9  11       40.20       45.07      2.76 o 
  -2   9  11        7.71        6.67      1.44 o 
  -1   9  11       22.31       26.90      1.95 o 
   0   9  11       21.34       18.06      3.22 o 
   1   9  11        6.90        6.99      1.13 o 
   2   9  11        0.01       -0.39      1.10 o 
   3   9  11        2.98        0.79      1.10 o 
  -4  10  11        3.88        7.11      1.84 o 
  -3  10  11       21.77       18.47      2.07 o 
  -2  10  11       43.30       40.92      2.09 o 
  -1  10  11        0.90        0.00      1.44 o 
   0  10  11        3.55        4.04      1.44 o 
   1  10  11       20.77       20.16      1.40 o 
   2  10  11        1.81        3.33      2.76 o 
  -2  11  11       39.48       40.00      3.22 o 
  -1  11  11        3.93        4.41      1.84 o 
   0  11  11        0.00       -0.77      1.44 o 
  -5   0  12       30.30       30.80      2.76 o 
  -4   0  12        0.37       -1.38      1.38 o 
  -2   0  12       44.13       49.20      2.76 o 
  -1   0  12       13.91       15.63      1.84 o 
   0   0  12       84.53       97.47      3.68 o 
   1   0  12        3.12        5.52      1.84 o 
   2   0  12       84.44       83.68      3.68 o 
   3   0  12       49.28       52.87      2.76 o 
   4   0  12        7.97        9.20      1.84 o 
   5   0  12        4.22        4.14      1.84 o 
  -7   1  12        1.70        3.68      1.84 o 
  -6   1  12        3.65        1.38      1.84 o 
  -5   1  12        1.56        2.30      1.84 o 
  -4   1  12       16.61       13.33      2.30 o 
  -3   1  12       14.50       12.87      1.84 o 
  -2   1  12       11.33        5.98      0.98 o 
  -1   1  12       12.85       13.66      1.30 o 
   0   1  12       24.92       28.78      1.63 o 
   1   1  12       13.92       14.71      1.30 o 
   2   1  12       54.59       53.03      3.22 o 
   3   1  12       38.99       39.54      2.99 o 
   4   1  12        0.01       -1.66      1.10 o 
   5   1  12        2.23        2.76      1.30 o 
  -7   2  12       27.62       25.88      1.53 o 
  -6   2  12        3.09        4.60      1.84 o 
  -5   2  12       70.52       63.45      3.68 o 
  -4   2  12       29.30       23.45      2.30 o 
  -3   2  12       11.59       14.44      1.44 o 
  -2   2  12        9.53        9.66      1.84 o 
  -1   2  12        5.97        6.33      2.07 o 
   0   2  12       37.54       37.33      1.77 o 
   1   2  12      129.76      135.17      3.25 o 
   2   2  12        1.42        1.58      1.38 o 
   3   2  12        0.11        1.15      1.30 o 
   4   2  12       18.82       15.32      2.99 o 
   5   2  12        0.36       -1.84      1.84 o 
  -6   3  12        7.80        8.09      1.18 o 
  -5   3  12        0.04        0.20      1.38 o 
  -4   3  12        0.82        1.25      1.10 o 
  -3   3  12       34.06       27.13      2.76 o 
  -2   3  12        9.92        9.66      1.84 o 
  -1   3  12       27.65       27.82      1.63 o 
   0   3  12       61.63       69.69      2.28 o 
   1   3  12        9.54       10.44      2.76 o 
   2   3  12        8.97        7.76      1.30 o 
   3   3  12        4.52        5.80      1.30 o 
   4   3  12       29.32       31.51      1.95 o 
  -6   4  12        6.72        8.08      1.18 o 
  -5   4  12       23.26       17.93      2.30 o 
  -4   4  12        3.81        3.55      2.53 o 
  -3   4  12       18.24       21.74      1.77 o 
  -2   4  12        3.32        3.22      1.84 o 
   0   4  12       42.70       43.92      1.95 o 
   1   4  12       10.97       14.52      1.30 o 
   2   4  12       25.80       20.02      1.44 o 
   3   4  12       15.47       21.96      1.63 o 
   4   4  12       13.92       15.85      1.84 o 
  -6   5  12        9.57        8.09      1.18 o 
  -5   5  12       22.10       24.83      2.76 o 
  -4   5  12       25.79       25.48      1.77 o 
  -3   5  12       51.73       59.51      2.42 o 
  -2   5  12        0.63        1.84      1.30 o 
   0   5  12        8.30        8.28      1.84 o 
   1   5  12        3.45        3.45      1.30 o 
   2   5  12        4.97        8.06      1.38 o 
   3   5  12       28.69       28.97      1.63 o 
   4   5  12        0.56       -1.18      1.10 o 
  -5   6  12        0.06       -2.76      1.84 o 
  -4   6  12       13.37        9.38      1.44 o 
  -3   6  12       27.90       28.51      2.07 o 
  -2   6  12        1.80       -1.38      1.30 o 
  -1   6  12        7.26        8.28      1.84 o 
   0   6  12       10.69       11.49      1.84 o 
   1   6  12       11.65       12.41      1.84 o 
   2   6  12        0.71       -0.85      1.10 o 
   3   6  12        0.63        1.18      1.38 o 
  -5   7  12        1.36        0.46      2.30 o 
  -4   7  12        0.63        0.23      1.30 o 
  -3   7  12        0.07        0.23      1.30 o 
  -2   7  12        2.71        2.91      1.44 o 
  -1   7  12        3.29        1.61      1.30 o 
   0   7  12       55.44       58.88      2.28 o 
   1   7  12        0.26        1.61      1.30 o 
   2   7  12        4.14        0.92      1.84 o 
   3   7  12       24.62       19.77      2.30 o 
  -4   8  12        0.32       -1.95      2.30 o 
  -3   8  12       18.05       16.91      1.77 o 
  -2   8  12       22.35       27.59      1.95 o 
  -1   8  12        0.21       -1.51      1.10 o 
   0   8  12       14.78       16.55      2.30 o 
   1   8  12       12.83       11.45      2.30 o 
   2   8  12        5.67        6.47      1.30 o 
  -2   9  12       13.96        9.35      1.44 o 
  -1   9  12        0.94       -2.09      1.84 o 
   0   9  12        0.34       -2.15      1.44 o 
  -5   1  13       16.38       19.31      2.30 o 
  -3   1  13       15.76       14.25      1.84 o 
  -2   1  13        0.87       -0.69      0.98 o 
  -1   1  13       67.27       58.11      3.22 o 
   0   1  13        0.72        0.46      0.98 o 
   1   1  13       18.67       15.17      1.44 o 
   2   1  13       28.11       32.19      1.95 o 
   3   1  13       33.79       33.57      1.95 o 
  -5   2  13        0.27       -1.84      1.84 o 
  -2   2  13       16.35       16.14      1.30 o 
  -1   2  13       23.33       23.07      1.63 o 
   0   2  13       18.54       27.59      1.63 o 
   1   2  13       25.97       22.68      1.84 o 
   2   2  13       33.83       35.16      2.76 o 
  -4   3  13        3.85        2.76      2.30 o 
  -1   3  13       11.50       10.30      1.38 o 
   0   3  13       37.59       37.24      1.95 o 
   1   3  13       30.45       29.09      1.77 o 
   2   3  13        0.50       -0.07      2.07 o 
  -4   4  13        0.00       -1.38      1.84 o 
  -3   4  13       26.93       37.24      2.76 o 
  -1   4  13        0.80       -0.92      1.38 o 
   0   4  13        0.01        0.46      1.38 o 
   1   4  13        4.37        3.68      1.30 o 
   2   4  13        4.82        3.22      1.30 o 
  -3   5  13       44.23       47.30      2.42 o 
  -2   5  13        4.15        6.44      1.84 o 
  -1   5  13        0.18        0.92      1.38 o 
   0   5  13        0.00        1.38      1.84 o 
   1   5  13       23.54       23.45      2.30 o 
  -1   6  13        1.14        1.84      1.84 o 
                                                 
